# Supplementary material for: Short-Term Magnesium Deficiency Triggers Nutrient Retranslocation in Arabidopsis thaliana
Source: Front Plant Sci. 2020 Jun 4;11:563. doi: 10.3389/fpls.2020.00563 (PMC7287120; doi:10.3389/fpls.2020.00563)
Supplement: Supplementary file 1 [file Data_Sheet_1.XLSX]

## Sheet: Mature_D3
Supplementary Data S1 | List of genes differentially expressed during magnesium deficiency in Arabidopsis thaliana.
List of differentially expressed genes (DEGs; the Exact Test, p < 0.01) in mature leaves on day 3 of Mg deficiency treatment.
Locus ID	Gene Symbol	Description	log2(Count-Mg/CountCtrl)	p value
AT1G56080		interactor of constitutive active ROPs protein;(source:Araport11)	6.65587	0.00223606
AT3G15800		Glycosyl hydrolase superfamily protein;(source:Araport11)	6.61828	0.000214231
AT5G06000	EIF3G2	One of the 2 genes that code for the G subunit of eukaryotic initiation factor 3 (EIF3).	6.58811	0.000322937
AT2G28460		Cysteine/Histidine-rich C1 domain family protein;(source:Araport11)	6.5593	0.000213763
AT2G07605		None;(source:Araport11)	6.49698	0.00282766
AT5G12030	HSP17.6A	Encodes a cytosolic small heat shock protein with chaperone activity that is induced by heat and osmotic stress and is also expressed late in seed development.	6.43361	8.99243e-05
AT1G65620	AS2	required for formation of a symmetric flat leaf lamina, encodes a member of a family of proteins characterized by cysteine repeats and a leucine zipper; involved in KNOX gene regulation. Acts together with ASL1 in proximal-distal symmetry determination. Forms a complex with AS1 that binds to the BP promoter and leads to silencing of BP.	6.33558	0.0023978
AT5G23160		transmembrane protein;(source:Araport11)	6.33045	0.00299289
AT3G54160		RNI-like superfamily protein;(source:Araport11)	6.07135	0.000435128
AT1G76310	CYCB2;4	core cell cycle genes	6.03476	0.00260763
AT1G10585		basic helix-loop-helix (bHLH) DNA-binding superfamily protein;(source:Araport11)	5.89548	0.00162038
AT1G48780		hypothetical protein;(source:Araport11)	4.86861	0.00115609
AT4G34380		Transducin/WD40 repeat-like superfamily protein;(source:Araport11)	4.81537	0.00986778
AT3G29010		Biotin/lipoate A/B protein ligase family;(source:Araport11)	4.44551	0.00402033
AT4G32430	GRS1	GRS1 is a mitochondrial PLS-type PRR protein required for RNA editing and plant development.	4.42444	0.00836214
AT1G32690		DUF740 family protein;(source:Araport11)	4.31806	0.00606423
AT1G64110	DAA1	Target promoter of the male germline-specific transcription factor DUO1.	3.86333	0.00701697
AT3G60220	ATL4	Encodes a putative RING-H2 zinc finger protein ATL4 (ATL4).	3.61948	0.00806941
AT5G22110	DPB2	Encodes a protein with similarity to DNA polymerase epsilon subunit B an essential gene that is required for DNA replication. Homozygous mutants are embryo lethal. Expressed in meristematic , rapidly dividing regions.	3.47629	0.000523446
AT5G01620	TBL35	Encodes a member of the TBL (TRICHOME BIREFRINGENCE-LIKE) gene family containing a plant-specific DUF231 (domain of unknown function) domain. TBL gene family has 46 members, two of which (TBR/AT5G06700 and TBL3/AT5G01360) have been shown to be involved in the synthesis and deposition of secondary wall cellulose, presumably by influencing the esterification state of pectic polymers. A nomenclature…	3.42623	0.00253714
AT1G26370	RID1	RNA helicase family protein;(source:Araport11)	3.38805	6.15787e-05
ATMG00730	COX3	Encodes cytochrome c oxidase subunit 3.	3.2395	0.00932097
AT2G47920	NET3C	Kinase interacting (KIP1-like) family protein;(source:Araport11)	3.18538	0.00605026
AT3G62220		Protein kinase superfamily protein;(source:Araport11)	2.92927	0.00272989
AT5G41060		DHHC-type zinc finger family protein;(source:Araport11)	2.85702	0.00981917
AT5G50915		basic helix-loop-helix (bHLH) DNA-binding superfamily protein;(source:Araport11)	2.54222	0.00117067
AT5G06790		cotton fiber protein;(source:Araport11)	2.36993	0.00430795
AT1G71440	PFI	Encodes tubulin-folding cofactor E. Mutant embryos consist of one or a few grossly enlarged cells, surrounded by an endosperm that fails to cellularize and contains a few big nuclei.	2.34793	0.00437054
AT4G39925		AT hook motif DNA-binding family protein;(source:Araport11)	2.29096	0.00191199
AT1G06160	ORA59	encodes a member of the ERF (ethylene response factor) subfamily B-3 of ERF/AP2 transcription factor family. The protein contains one AP2 domain. There are 18 members in this subfamily including ATERF-1, ATERF-2, AND ATERF-5.	2.20552	0.00758926
AT2G19460		DUF3511 domain protein (DUF3511);(source:Araport11)	2.1165	0.00935951
AT4G31420	REIL1	Zinc finger protein 622;(source:Araport11)	2.05112	0.00097241
AT1G14600		Homeodomain-like superfamily protein;(source:Araport11)	2.03025	0.00312912
AT3G01830		Calcium-binding EF-hand family protein;(source:Araport11)	1.96953	0.00105443
AT5G52070		Agenet domain-containing protein;(source:Araport11)	1.96805	0.00451675
ATCG00500	ACCD	Encodes the carboxytransferase beta subunit of the Acetyl-CoA carboxylase (ACCase) complex in plastids. This complex catalyzes the carboxylation of acetyl-CoA to produce malonyl-CoA, the first committed step in fatty acid synthesis.	1.89396	0.00282155
AT2G29500		HSP20-like chaperones superfamily protein;(source:Araport11)	1.82712	0.00950714
AT3G25760	AOC1	encodes allene oxide cyclase. One of four genes in Arabidopsis that encode this enzyme, which catalyzes an essential step in jasmonic acid biosynthesis. Gene expression is induced during senescence, a process that involves jasmonic acid signalling pathway. The mRNA is cell-to-cell mobile.	1.80668	0.00909075
AT5G62100	BAG2	A member of Arabidopsis BAG (Bcl-2-associated athanogene) proteins, plant homologs of mammalian regulators of apoptosis. Plant BAG proteins are multi-functional and remarkably similar to their animal counterparts, as they regulate apoptotic-like processes ranging from pathogen attack, to abiotic stress, to plant development.	1.77403	0.00720662
AT1G30320		Remorin family protein;(source:Araport11)	1.73093	0.00732976
AT3G47600	MYB94	Encodes a putative transcription factor (MYB94).	1.72789	0.00976282
AT3G01150	PTB1	Encodes one of the two polypyrimidine tract-binding (PTB) protein homologs in the Arabidopsis genome. Double mutants have defects in pollen germination.	1.58424	0.00311093
AT1G13160		ARM repeat superfamily protein;(source:Araport11)	1.47676	0.000531224
AT4G26860		Putative pyridoxal phosphate-dependent enzyme, YBL036C type;(source:Araport11)	1.47663	0.00476535
AT2G46600		Calcium-binding EF-hand family protein;(source:Araport11)	1.40812	1.40434e-06
AT4G13180		NAD(P)-binding Rossmann-fold superfamily protein;(source:Araport11)	1.36164	0.00874745
AT5G48570	ROF2	Encodes one of the 36 carboxylate clamp (CC)-tetratricopeptide repeat (TPR) proteins (Prasad 2010, Pubmed ID: 20856808) with potential to interact with Hsp90/Hsp70 as co-chaperones.	1.33569	0.000907455
AT2G25650	GPL1	DNA-binding storekeeper protein-related transcriptional regulator;(source:Araport11)	1.24819	0.000662889
AT5G49330	MYB111	Member of the R2R3 factor gene family.	1.24677	0.00396407
AT2G36850	GSL8	Encodes GSL8, a member of the Glucan Synthase-Like (GSL) family believed to be involved in the synthesis of the cell wall component callose. GSL8 is required for male gametophyte development and plant growth. Has a role in entry of microspores into mitosis. Also refer to GSL10 (At3g07160).	1.23947	0.00205539
AT3G13310	DJC66	Chaperone DnaJ-domain superfamily protein;(source:Araport11)	1.21324	0.00866617
AT2G38170	CAX1	Encodes a high affinity vacuolar calcium antiporter. The residue His 338 is critical to Ca2+ transport activity. Disruption of CAX1 reduces manganese and zinc of shoot tissue and results in a decrease in the activity of vacuolar V-type proton ATPase.	1.14688	8.91468e-06
AT4G14440	HCD1	encodes a cytosolic delta3, delta2-enoyl CoA isomerase, involved in unsaturated fatty acid degradation	0.962406	0.00881487
AT5G13190	GILP	Encodes a plasma membrane localized LITAF domain protein that interacts with LSD1 and acts as a negative regulation of hypersensitive cell death.	0.842099	0.00938845
AT1G49500		transcription initiation factor TFIID subunit 1b-like protein;(source:Araport11)	-0.836263	0.00811793
AT3G56360		hypothetical protein;(source:Araport11)	-0.842311	0.00811742
AT4G00720	SK32	Encodes ASKtheta, a group III Arabidopsis GSK3/shaggy-like kinase. Functions in the brassinosteroid signalling pathway.	-0.857211	0.00511167
AT3G02780	IPP2	Encodes a protein with isopentenyl diphosphate:dimethylallyl diphosphate isomerase activity. There is genetic evidence that it functions in the mevalonate, but not the MEP biosynthetic pathway.	-0.892567	0.00493663
AT4G32520	SHM3	Encodes a serine hydroxymethyltransferase SHMT3 located in the plastid.	-0.948059	0.00462506
AT1G08570	ACHT4	Encodes a member of the thioredoxin family protein. Located in the chloroplast. Shows high activity towards the chloroplast 2-Cys peroxiredoxin A, and poor activity towards the chloroplast NADP-malate dehydrogenase. The mRNA is cell-to-cell mobile.	-0.987417	0.00261923
AT3G25805		transmembrane protein;(source:Araport11)	-1.16064	0.00295428
ATCG00550	PSBJ	PSII component	-1.19068	0.00539824
AT1G64190	PGD1	6-phosphogluconate dehydrogenase family protein;(source:Araport11)	-1.21255	0.00538203
AT4G13270		Late embryogenesis abundant (LEA) hydroxyproline-rich glycoprotein family;(source:Araport11)	-1.22246	0.00373684
AT1G34020	URGT6	Nucleotide-sugar transporter family protein;(source:Araport11)	-1.26321	0.00942264
AT1G64990	GTG1	Encodes a GPCR-type G protein receptor with nine predicted transmembrane domains. The protein binds abscisic acid (ABA) and is predicted to function as an ABA receptor. It has GTP-binding and GTPase activity and binds to ABA more effectively in the presence of GDP. GTG1 binds to GPA1, the alpha subunit of the heterotrimeric G protein. GPA1 (in its GTP-bound state) affects the GTP binding and GTPa…	-1.31852	0.00914438
AT5G14220	hemg2	Encodes PPO2, a putative protoporphyrinogen oxidase based on sequence homology. Also known as MEE61 (maternal effect embryo arrest 61). mee61 mutant shows arrested endosperm development.	-1.38505	0.00633997
AT4G11211		hypothetical protein;(source:Araport11)	-1.38929	0.00427551
AT2G22980	SCPL13	serine carboxypeptidase-like 13;(source:Araport11)	-1.4105	0.00152168
AT5G05250		hypothetical protein;(source:Araport11)	-1.58048	0.000887027
AT1G29160	COG1	Encodes a DOF transcription factor involved in seed coat development.	-1.75983	0.00243504
AT2G30766	FEP1	Functions in iron homeostasis, activates iron deficiency response genes such as bHLH38, bHLH39, IRT1, and FRO2.	-1.76541	0.00101979
AT1G62510		Bifunctional inhibitor/lipid-transfer protein/seed storage 2S albumin superfamily protein;(source:Araport11)	-1.77063	0.00478293
AT4G26550		Got1/Sft2-like vescicle transport protein family;(source:Araport11)	-2.05141	0.00835998
AT1G50510		indigoidine synthase A family protein;(source:Araport11)	-2.16787	0.0082478
AT2G47020		Peptide chain release factor 1;(source:Araport11)	-2.26797	0.00847664
AT1G57590	PAE2	Pectinacetylesterase family protein;(source:Araport11)	-2.61602	0.00762242
AT4G22910	FZR2	FIZZY-related 2;(source:Araport11)	-2.96037	0.00283482
AT1G29510	SAUR67	This locus was referred to as SAUR68 in PMID:17948056 but the nomenclature should be SAUR67.	-3.11609	0.00352621
AT5G04480	BUP	Encodes a protein with sequence similarity to glycosyltransferases that is localized to the golgi apparatus and is involved in pollen tube development.	-3.4022	0.000340306
AT3G56300		Cysteinyl-tRNA synthetase, class Ia family protein;(source:Araport11)	-3.78431	0.00408823
AT5G07175		hypothetical protein;(source:Araport11)	-4.34792	0.00667508
AT1G16220		Protein phosphatase 2C family protein;(source:Araport11)	-4.62482	0.00326926
AT2G40815		Calcium-dependent lipid-binding (CaLB domain) family protein;(source:Araport11)	-5.52233	0.00607755
AT2G42730		F-box/FBD/LRR protein;(source:Araport11)	-5.95381	0.00749919
AT4G25470	CBF2	Encodes a member of the DREB subfamily A-1 of ERF/AP2 transcription factor family (CBF2). The protein contains one AP2 domain. There are six members in this subfamily, including CBF1, CBF2, and CBF3. This gene is involved in response to low temperature, abscisic acid, and circadian rhythm. Overexpressing this gene leads to increased freeze tolerance and induces the expression level of 85 cold-ind…	-6.39646	0.00416449

## Sheet: Mature_D5
Supplementary Data S1 (continued) | List of genes differentially expressed during magnesium deficiency in Arabidopsis thaliana.
List of differentially expressed genes (DEGs; the Exact Test, p < 0.01) in mature leaves on day 5 of Mg deficiency treatment.
Locus ID	Gene Symbol	Description	log2(Count-Mg/CountCtrl)	p value
AT5G42800	DFR	dihydroflavonol reductase. Catalyzes the conversion of dihydroquercetin to leucocyanidin in the biosynthesis of anthocyanins. Not expressed in roots (qRT-PCR). The mRNA is cell-to-cell mobile.	6.36512	0.00644895
AT4G26580		RING/U-box superfamily protein;(source:Araport11)	6.20625	0.00431453
AT5G64630	FAS2	Chromatin Assembly Factor-1 (CAF-1) p60 subunit. Involved in organization of the shoot and root apical meristems. In Arabidopsis, the three CAF-1 subunits are encoded by FAS1, FAS2 and, most likely, MSI1, respectively. Mutations in FAS1 or FAS2 lead to increased frequency of homologous recombination and T-DNA integration in Arabidopsis.	6.09594	0.000606838
AT2G43990		GPI-anchored adhesin-like protein;(source:Araport11)	6.05906	0.00604972
AT5G41470		Nuclear transport factor 2 (NTF2) family protein;(source:Araport11)	5.81841	0.00615679
AT5G03250		Phototropic-responsive NPH3 family protein;(source:Araport11)	5.64593	0.00830857
AT5G44286		snoRNA;(source:Araport11)	5.57883	0.00952602
AT2G32940	AGO6	Encodes a nuclear localized 879-amino-acid protein that contains conserved PAZ and PIWI domains that is important for the accumulation of specific heterochromatin-related siRNAs, and for DNA methylation and transcriptional gene silencing.	5.48187	0.00702038
AT3G45870	UMAMIT3	nodulin MtN21-like transporter family protein	5.46647	0.00418428
AT4G22880	LDOX	encodes leucoanthocyanidin dioxygenase, which is involved in proanthocyanin biosynthesis. Mutant analysis suggests that this gene is also involved in vacuole formation.	5.36159	0.00237371
AT4G05315		None;(source:Araport11)	5.28423	0.00433837
AT1G06497		None;(source:Araport11)	5.13514	0.00765453
AT1G24405		hypothetical protein;(source:Araport11)	5.08422	0.00982307
AT5G07140		Protein kinase superfamily protein;(source:Araport11)	4.89557	0.00765068
AT1G55140	RNC3	Encodes one of two chloroplast Mini-RNase III-like enzymes in Arabidopsis. Double mutants display imprecise maturation of 23S rRNA and other rRNAs.	4.6935	0.00164421
AT1G68870	SOFL2	AtSOFL1 acts redundantly with AtSOFL2 as positive regulator of cytokinin levels and cytokinin-mediated development.	4.68871	0.0086053
AT5G40640		transmembrane protein;(source:Araport11)	4.57909	0.00222407
AT4G39952		Pentatricopeptide repeat (PPR) superfamily protein;(source:Araport11)	4.44207	0.00476112
AT1G67070	DIN9	Encodes a protein with phosphomannose isomerase activity that is involved in synthesis of ascorbic acid. Expression is induced after 24 hours of dark treatment, in senescing leaves and treatment with exogenous photosynthesis inhibitor. Induction of gene expression was suppressed in excised leaves supplied with sugar. The authors suggest that the gene's expression pattern is responding to the leve…	4.43668	0.00328717
AT1G62990	KNAT7	Encodes a homeodomain transcription factor of the Knotted family. May be involved in secondary cell wall biosynthesis. Mutants have moderately irregular xylem development. Expression of this gene is upregulated by SND1 and MYB46.	4.35115	0.00846171
AT5G57410		Encodes a microtubule-associated protein.	4.30761	0.000247093
AT5G57840		encodes a protein whose sequence is similar to anthranilate N-hydroxycinnamoyl/benzoyltransferase from Dianthus caryophyllus (gi:2239091)	4.28965	0.00665366
AT5G59310	LTP4	Encodes a member of the lipid transfer protein family. Proteins of this family are generally small (~9 kD), basic, expressed abundantly and contain eight Cys residues. The proteins can bind fatty acids and acylCoA esters and can transfer several different phospholipids. They are localized to the cell wall. The mRNA is present in flowers and siliques, and is strongly up-regulated by abscisic acid.…	4.26011	7.85148e-05
AT2G34650	PID	Encodes a protein serine/threonine kinase that may act as a positive regulator of cellular auxin efflux, as a a binary switch for PIN polarity, and as a negative regulator of auxin signaling. Recessive mutants exhibit similar phenotypes as pin-formed mutants in flowers and inflorescence but distinct phenotypes in cotyledons and leaves. Expressed in the vascular tissue proximal to root and shoot m…	4.23417	0.00907152
AT2G23000	scpl10	serine carboxypeptidase-like 10;(source:Araport11)	4.1268	0.0054371
AT3G62160		HXXXD-type acyl-transferase family protein;(source:Araport11)	4.0957	0.0080676
AT5G24770	VSP2	Has acid phosphatase activity dependent on the presence of divalent cations (Mg2+, Co2+, Zn2+, Mn2+) and anti-insect activity. Insects fed with the protein show a retarded development. Induced in response to abscisic acid, jasmonic acid, salt, water deficiency and wounding.	3.72518	6.63015e-05
AT1G75550		glycine-rich protein;(source:Araport11)	3.59465	0.00713087
AT5G17330	GAD	Encodes one of two isoforms of glutamate decarboxylase. The mRNA is cell-to-cell mobile.	3.58591	0.000442065
AT4G00230	XSP1	xylem serine peptidase 1;(source:Araport11)	3.53745	0.00630266
AT4G39070	BZS1	Encodes BZS1, a brassinosteroids-regulated BZR1 target (BRBT) gene. BZS1 is a putative zinc finger transcription factor. Expression of BZS1 was increased under BR-deficient condition and repressed by BR. Transgenic Arabidopsis plants overexpressing BZS1 showed a hypersensitivity to the BR biosynthetic inhibitor brassinazole (BRZ). In contrast, transgenic plants expressing reduced level of BZS1 ha…	3.39878	0.00715562
AT5G06115		None;(source:Araport11)	3.38027	0.00776096
AT1G75240	HB33	Encodes a zinc finger-homeodomain transcription factor ZHD5. Nuclear import and DNA binding of the ZHD5 transcription factor is modulated by a competitive peptide inhibitor MIF1 (AT1G74660).	3.35193	0.00871501
AT1G79460	GA2	Encodes for a protein with ent-kaurene synthase B activity which catalyzes the second step in the cyclization of GGPP to ent-kaurene in the gibberellins biosynthetic pathway.	3.2148	0.00722432
AT1G14250		GDA1/CD39 nucleoside phosphatase family protein;(source:Araport11)	3.21174	0.000578351
AT2G41070	EEL	Transcription factor homologous to ABI5. Regulates AtEm1 expression by binding directly at the AtEm1 promoter. Located in the nucleus and expressed during seed maturation in the cotyledons and later in the whole embryo.	3.14372	0.00540754
AT3G22900	NRPD7	Non-catalytic subunit specific to DNA-directed RNA polymerase IV; homologous to budding yeast RPB7	3.09799	0.00849047
AT5G57560	TCH4	Encodes a cell wall-modifying enzyme, rapidly upregulated in response to environmental stimuli.	3.07761	0.00249101
AT5G13930	TT4	Encodes chalcone synthase (CHS), a key enzyme involved in the biosynthesis of flavonoids. Required for the accumulation of purple anthocyanins in leaves and stems. Also involved in the regulation of auxin transport and the modulation of root gravitropism. The mRNA is cell-to-cell mobile.	3.07124	1.41675e-05
AT1G67750		Pectate lyase family protein;(source:Araport11)	2.87072	0.00191418
AT1G19397		transmembrane protein;(source:Araport11)	2.87008	0.00804026
AT4G21520		Transducin/WD40 repeat-like superfamily protein;(source:Araport11)	2.84409	0.00463691
AT5G08770		topoisomerase I damage affected-like protein;(source:Araport11)	2.79302	0.00889478
AT2G45320		polyphosphatidylinositol phosphatase;(source:Araport11)	2.63245	0.00873764
AT1G66940		kinase-like protein;(source:Araport11)	2.63146	1.50951e-05
AT4G32460		choice-of-anchor C domain protein, putative (Protein of unknown function, DUF642);(source:Araport11)	2.48925	0.00650196
AT5G62920	ARR6	Encodes a Type-A response regulator that is responsive to cytokinin treatment. Its C-ter domain is very short in comparison to other Arabidopsis ARRs (17 total). Arr6 protein is stabilized by cytokinin.	2.45974	0.00507459
AT3G60580		C2H2-like zinc finger protein;(source:Araport11)	2.42917	0.00452551
AT2G21220	SAUR12	SAUR-like auxin-responsive protein family;(source:Araport11)	2.40155	0.00627212
AT5G63140	PAP29	purple acid phosphatase 29;(source:Araport11)	2.27698	2.15146e-05
AT3G55510	RBL	Noc2p family;(source:Araport11)	2.23199	0.00665801
AT3G03630	CS26	Encodes a protein that possesses S-sulfocysteine synthase activity and lacks O-acetylserien(thiol)lyase activity.	2.1197	0.00552765
AT3G51240	F3H	Encodes flavanone 3-hydroxylase that is coordinately expressed with chalcone synthase and chalcone isomerases. Regulates flavonoid biosynthesis. Not responsive to auxin or ethylene stimulus (qRT-PCR).	2.06962	0.00859844
AT5G55930	OPT1	oligopeptide transporter	1.99178	0.00871117
AT4G36570	RL3	RAD-like 3;(source:Araport11)	1.98133	0.00244364
AT5G23820	ML3	ML3 can be modified by NEDD8 and ubiquitin. ML3 expression is regulated by NAI1. ML3 expression is regulated by MeJA, ethylene and wounding. ml3-3 is more susceptible against infections with Alternaria brassicicola and more resistant against infections with Pseudomonas syringae DC3000.	1.97731	0.00120622
AT4G25000	AMY1	Predicted to be secreted protein based on signalP prediction. Involved in starch mobilization. Mutants are defective in alpha-amylase activity. (Note: AMY1 has been found in the literature to be referred to as AMY3, which is not to be confused with AMY3/At1g69830).	1.95612	0.000636504
AT2G30540		Thioredoxin superfamily protein;(source:Araport11)	1.91082	0.00484457
AT3G63130	RANGAP1	Encodes a RAN GTPase activating protein involved in nuclear import, cell plate formation and mitotic spindle formation.	1.86925	0.00693962
AT5G62030		diphthamide synthesis DPH2 family protein;(source:Araport11)	1.85254	0.000982953
AT2G02100	LCR69	Predicted to encode a PR (pathogenesis-related) protein. Belongs to the plant defensin (PDF) family with the following members: At1g75830/PDF1.1, At5g44420/PDF1.2a, At2g26020/PDF1.2b, At5g44430/PDF1.2c, At2g26010/PDF1.3, At1g19610/PDF1.4, At1g55010/PDF1.5, At2g02120/PDF2.1, At2g02100/PDF2.2, At2g02130/PDF2.3, At1g61070/PDF2.4, At5g63660/PDF2.5, At2g02140/PDF2.6, At5g38330/PDF3.1 and At4g30070/PDF…	1.79044	1.25811e-05
AT3G27690	LHCB2.3	Encodes Lhcb2.4. Belongs to the Lhc super-gene family encodes the light-harvesting chlorophyll a/b-binding (LHC) proteins that constitute the antenna system of the photosynthetic apparatus. The mRNA is cell-to-cell mobile.	1.77391	0.000301581
AT5G40660		ATP12 protein-like protein;(source:Araport11)	1.7559	0.00156517
AT3G19910		RING/U-box superfamily protein;(source:Araport11)	1.74911	0.00421804
AT1G25175		None;(source:Araport11)	1.6929	7.88731e-05
AT2G32140		transmembrane receptor;(source:Araport11)	1.64426	0.00113147
AT4G16563		Eukaryotic aspartyl protease family protein;(source:Araport11)	1.6435	0.00395696
AT3G42170	DAYSLEEPER	transposase-like gene with conserved domains from the family of hAT transposases that includes hobo from Drosophila melanogaster, Activator (Ac) from maize, and Tam3 from snapdragon but lacks several amino acids known to be essential for Ac transposition5. The DAYSLEEPER gene lacks 8 bp duplications and TIRs (a common feature of transcriptionally silent hAT transposases), however, DAYSLEEPER expr…	1.63264	0.00387901
AT5G64080	XYP1	Bifunctional inhibitor/lipid-transfer protein/seed storage 2S albumin superfamily protein;(source:Araport11)	1.61202	0.00285085
AT3G10010	DML2	Encodes a protein with DNA glycosylase activity that is involved in maintaining methylation marks.	1.59654	0.00608838
AT1G60525		Potential natural antisense gene, locus overlaps with AT1G60530	1.5883	0.00919066
AT5G10170	MIPS3	myo-inositol-1-phosphate synthase isoform 3.Expressed in leaf, root and silique. Immunolocaliazation experiments with an antibody recognizing MIPS1, MIPS2, and MIPS3 showed endosperm localization.	1.55945	0.00259366
AT5G43080	CYCA3;1	Cyclin A3;(source:Araport11)	1.54699	0.00990716
AT1G62420		DUF506 family protein (DUF506);(source:Araport11)	1.5234	0.000915808
AT1G72790		hydroxyproline-rich glycoprotein family protein;(source:Araport11)	1.50623	0.00041884
AT5G19910	MED31	SOH1 family protein;(source:Araport11)	1.48543	0.00597287
AT2G30010	TBL45	Encodes a member of the TBL (TRICHOME BIREFRINGENCE-LIKE) gene family containing a plant-specific DUF231 (domain of unknown function) domain. TBL gene family has 46 members, two of which (TBR/AT5G06700 and TBL3/AT5G01360) have been shown to be involved in the synthesis and deposition of secondary wall cellulose, presumably by influencing the esterification state of pectic polymers. A nomenclature…	1.44574	0.00316306
AT1G19380		sugar, putative (DUF1195);(source:Araport11)	1.44287	0.00108157
AT1G64060	RBOH F	Interacts with AtrbohD gene to fine tune the spatial control of ROI production and hypersensitive response to cell in and around infection site.	1.42674	0.00642538
AT5G43060	RD21B	Peptidase, activity detected in extracts of root, leaf and cell culture.	1.41797	0.0032881
AT3G49490		hypothetical protein;(source:Araport11)	1.40284	0.00613994
AT1G25370		hypothetical protein (DUF1639);(source:Araport11)	1.39647	0.00927977
AT3G50380		vacuolar protein sorting-associated protein, putative (DUF1162);(source:Araport11)	1.37536	0.00635481
AT3G50770	CML41	calmodulin-like 41;(source:Araport11)	1.36889	4.02015e-05
AT5G06845		None;(source:Araport11)	1.3632	0.000563203
AT5G15750		Alpha-L RNA-binding motif/Ribosomal protein S4 family protein;(source:Araport11)	1.35077	0.0050431
AT4G09040		RNA-binding (RRM/RBD/RNP motifs) family protein;(source:Araport11)	1.33081	0.000989586
AT1G75295		Potential natural antisense gene, locus overlaps with AT1G75290 and AT1G75300	1.31691	0.00461757
AT5G35360	CAC2	Encodes biotin carboxylase subunit (CAC2).	1.29997	0.000184732
AT2G29090	CYP707A2	Encodes a protein with ABA 8'-hydroxylase activity, involved in ABA catabolism. Member of the CYP707A gene family. This gene predominantly accumulates in dry seeds and is up-regulated immediately following imbibition. CYP707A2 appears to play a major role in the rapid decrease in ABA levels during early seed imbibition.	1.29759	0.00153739
AT1G68570	NPF3.1	NPF3.1 is a membrane localized GA transporter that is expressed in the root endodermis.	1.28305	7.44856e-05
AT5G56080	NAS2	Encodes a protein with nicotianamine synthase activity. Its transcript levels rise in roots in response to zinc deficiency and rise in leaves in response to elevated levels of zinc.	1.27953	0.000781184
AT1G76530	PILS4	Auxin efflux carrier family protein;(source:Araport11)	1.27781	0.00347169
AT3G55760	LESV	hypothetical protein;(source:Araport11)	1.26144	0.000472292
AT2G47880	CEPD2	CEPD2 is a non secreted polypeptide that is highly similar to CEPD1 which is another member of a novel family related to glutaredoxins. It is induced by nitrogen starvation. It acts downstream of the CEP1 peptide in systemic N-demand signalling .The RNA is expressed in the phloem of cotelydon and leaf vasculature but the peptide is graft transmissible, traveling from the shoot to the root.	1.25066	0.000185515
AT1G33560	ADR1	Encodes a NBS-LRR disease resistance protein that possesses N-terminal kinase subdomains. Activation tagged mutant of ADR1 showed elevated levels of SA and reactive oxygen species in addition to number of defense gene transcripts. Exhibits resistance to number of microbial pathogens.	1.24802	0.0039049
AT5G25980	TGG2	Myrosinase (thioglucoside glucohydrolase) gene involved in glucosinoloate metabolism. The mRNA is cell-to-cell mobile.	1.24079	0.000449789
AT3G24800	PRT1	Contains two ring finger domains and one ZZ domain. Week similarity to yeast Rad18p. Putative component of the N-end rule pathway (ubiquitin-dependent proteolysis).	1.23077	0.00967663
AT5G66640	DAR3	DA1-related protein 3;(source:Araport11)	1.18462	0.0060264
AT3G06355		None;(source:Araport11)	1.15908	0.00212213
AT5G48570	ROF2	Encodes one of the 36 carboxylate clamp (CC)-tetratricopeptide repeat (TPR) proteins (Prasad 2010, Pubmed ID: 20856808) with potential to interact with Hsp90/Hsp70 as co-chaperones.	1.14987	0.000617
AT1G14830	DL1C	Encodes a dynamin-like protein that is involved in mitochondrial morphogenesis and pollen development. Protein is localized as speckles in the cytoplasm, partially co-localizes with mitochondrial markers, cell plate of dividing cells, and the tip of root hairs, root cap cells, and expanding part of trichoblasts.	1.1473	0.0068719
AT1G19110		inter-alpha-trypsin inhibitor heavy chain-like protein;(source:Araport11)	1.14191	0.00475585
AT3G13470	CPN60BETA2	Encodes a subunit of chloroplasts chaperonins that are involved in mediating the folding of newly synthesized, translocated, or stress-denatured proteins. Cpn60 subunits are: Cpn60alpha1 (At2g28000), AtCpn60alpha2 (At5g18820), AtCpn60beta1 (At1g55490), AtCpn60beta2 (At3g13470), AtCpn60beta3 (At5g56500), AtCpn60beta4 (At1g26230).	1.12994	0.00330876
AT1G48750		Bifunctional inhibitor/lipid-transfer protein/seed storage 2S albumin superfamily protein;(source:Araport11)	1.11336	0.00984498
AT4G23880		hypothetical protein;(source:Araport11)	1.0875	0.00591864
AT3G51860	CAX3	cation exchanger 3;(source:Araport11)	1.07052	0.000396852
AT3G51870		Mitochondrial substrate carrier family protein;(source:Araport11)	1.04198	0.0076007
AT4G00760	APRR8	Encodes a response-regulator like protein.	1.03194	0.000958675
AT1G04630	MEE4	GRIM-19 protein;(source:Araport11)	1.02599	0.000755319
AT4G04020	FIB	Fibrillin precursor protein. The fibrillin preprotein, but not the mature protein interacts with ABI2. Regulated by abscisic acid response regulators. Involved in abscisic acid-mediated photoprotection. The mRNA is cell-to-cell mobile.	1.01701	0.00903021
AT3G19130	RBP47B	RNA-binding protein 47B;(source:Araport11)	1.00584	0.00944804
AT2G32680	RLP23	receptor like protein 23;(source:Araport11)	0.988407	0.00278157
AT4G34760	SAUR50	SAUR-like auxin-responsive protein family;(source:Araport11)	0.981303	0.00169882
AT2G37080	RIP2	Encodes RIP2 (ROP interactive partner 2), a putative Rho protein effector, interacting specifically with the active form of ROPs (Rho proteins of plants).	0.971085	0.00285892
AT3G53560		Tetratricopeptide repeat (TPR)-like superfamily protein;(source:Araport11)	0.968673	0.00511203
AT2G16380		Sec14p-like phosphatidylinositol transfer family protein;(source:Araport11)	0.96717	0.00774049
AT3G17390	MTO3	S-adenosylmethionine synthetase	0.962039	0.000302581
AT2G34510		choice-of-anchor C domain protein, putative (Protein of unknown function, DUF642);(source:Araport11)	0.956165	0.00954341
AT2G38170	CAX1	Encodes a high affinity vacuolar calcium antiporter. The residue His 338 is critical to Ca2+ transport activity. Disruption of CAX1 reduces manganese and zinc of shoot tissue and results in a decrease in the activity of vacuolar V-type proton ATPase.	0.944864	0.000253101
AT2G46600		Calcium-binding EF-hand family protein;(source:Araport11)	0.943205	0.000180351
AT2G20990	SYTA	Encodes an endoplasmic reticulum and plasma membrane localized protein with similarity to synaptotagmins, a class of membrane trafficking proteins. SYT1 is expressed in all tissues. Loss of function mutations show hypersensitivity to NaCl and electrolyte leakage from the plasma membrane. SYT1 also affects calcium dependent freezing tolerance and mechanical stress response. Regulates endocytosis e…	0.933479	0.00593637
AT1G70370	PG2	polygalacturonase 2;(source:Araport11)	0.926469	0.00957695
AT4G37470	KAI2	HTL belonging to the alpha/beta fold hydrolase superfamily. Mutant and over-expression studies indicates its involvement in seedling de-etiolation process.	0.91786	0.00450577
AT2G17040	NAC036	Member of the NAC transcription factor family and more specifically, the ONAC022 subfamily. Involved in leaf and inflorescence stem morphogenesis. The mRNA is cell-to-cell mobile.	0.910003	0.00203352
AT5G64620	C/VIF2	Plant cell wall (CWI) and vacuolar invertases (VI) play important roles in carbohydrate metabolism, stress responses and sugar signaling.	0.907861	0.00311316
AT2G05100	LHCB2.1	Lhcb2.1 protein encoding a subunit of the light harvesting complex II. Member of a gene family with high degree of sequence similarity. Initially LHCB2.3 was considered as a separate gene but appears to be an allele of LHCB2.1.	0.902228	0.00402698
AT1G31190	IMPL1	Encodes a myo-inositol monophosphatase IMPL1 (myo-Inositol monophosphatase like 1).	0.885707	0.00508781
AT4G30650		Low temperature and salt responsive protein family;(source:Araport11)	0.883349	0.00413558
AT3G46620	RDUF1	Encodes an ABA- and drought-induced RING-DUF1117 gene whose mutation results in hyposensitive phenotypes toward ABA in terms of germination rate and stomatal closure and markedly reduced tolerance to drought stress relative to wild-type plants.	0.866843	0.00873253
AT1G07750		RmlC-like cupins superfamily protein;(source:Araport11)	0.864013	0.00896757
AT4G04840	MSRB6	methionine sulfoxide reductase B6;(source:Araport11)	0.863257	0.00905622
AT5G11150	VAMP713	Member of Synaptobrevin-like AtVAMP7C, v-SNARE protein family.	0.858719	0.00576222
AT3G51600	LTP5	Predicted to encode a PR (pathogenesis-related) protein. Belongs to the lipid transfer protein (PR-14) family with the following members: At2g38540/LTP1, At2g38530/LTP2, At5g59320/LTP3, At5g59310/LTP4, At3g51600/LTP5, At3g08770/LTP6, At2g15050/LTP7, At2g18370/LTP8, At2g15325/LTP9, At5g01870/LTP10, At4g33355/LTP11, At3g51590/LTP12, At5g44265/LTP13, At5g62065/LTP14, At4g08530/LTP15.	0.852947	0.00463157
AT4G23890	NdhS	NAD(P)H-quinone oxidoreductase subunit S;(source:Araport11)	0.845047	0.00971087
AT4G15660	GRXS8	Thioredoxin superfamily protein;(source:Araport11)	0.837973	0.00420025
AT2G42220		Rhodanese/Cell cycle control phosphatase superfamily protein;(source:Araport11)	0.820147	0.00259015
AT5G67510		Translation protein SH3-like family protein;(source:Araport11)	0.815461	0.00333162
AT2G35490		Plastid-lipid associated protein PAP / fibrillin family protein;(source:Araport11)	0.809117	0.00940075
AT1G54580	ACP2	encodes an acyl carrier protein expressed in leaves, roots, and dry seeds. Gene expression is not regulated by light but downregulated by starvation and upregulated by increased level of exogenous sucrose. The mRNA is cell-to-cell mobile.	0.803415	0.00464552
AT3G09820	ADK1	Involved in the salvage synthesis of adenylates and methyl recycling	0.788085	0.00363027
AT1G20070		hypothetical protein;(source:Araport11)	0.774802	0.00791185
AT1G29910	CAB3	member of Chlorophyll a/b-binding protein family	0.770218	0.00583941
AT3G48730	GSA2	glutamate-1-semialdehyde 2,1-aminomutase 2;(source:Araport11)	0.762149	0.00743459
AT3G08940	LHCB4.2	Lhcb4.2 protein (Lhcb4.2, protein involved in the light harvesting complex of photosystem II The mRNA is cell-to-cell mobile.	0.747544	0.00474677
AT1G55490	CPN60B	encodes the beta subunit of the chloroplast chaperonin 60, a homologue of bacterial GroEL. Mutants in this gene develops lesions on its leaves, expresses systemic acquired resistance (SAR) and develops accelerated cell death to heat shock stress. The protein has molecular chaperone activity for suppressing protein aggregation in vitro.	0.738813	0.00696126
AT4G26370		antitermination NusB domain-containing protein;(source:Araport11)	0.722245	0.0075792
AT5G54270	LHCB3	Lhcb3 protein is a component of the main light harvesting chlorophyll a/b-protein complex of Photosystem II (LHC II).	0.706131	0.00776847
AT1G18070		Translation elongation factor EF1A/initiation factor IF2gamma family protein;(source:Araport11)	0.70032	0.00835587
AT3G59990	MAP2B	Encodes a MAP2 like methionine aminopeptidase	-0.753111	0.00897214
AT1G67865		hypothetical protein;(source:Araport11)	-0.759347	0.00228952
AT4G26080	ABI1	Involved in abscisic acid (ABA) signal transduction. Negative regulator of ABA promotion of stomatal closure.	-0.764445	0.00966338
AT1G26440	UPS5	uptake assays in yeast mutants indicated this splice variant is a cellular importer for allantoin, uracil and xanthine	-0.769367	0.0099441
AT3G56360		hypothetical protein;(source:Araport11)	-0.777265	0.00872745
AT3G09100		mRNA capping enzyme family protein;(source:Araport11)	-0.822973	0.00963877
AT2G37480		hypothetical protein;(source:Araport11)	-0.844762	0.00760855
AT2G03890	PI4K GAMMA 7	Phosphoinositide kinase which undergo autophosphorylation and phosphorylate serine/threonine residues of protein substrates. Contains phosphoinositide 3/4-kinase and ubiquitin-like domains. The mRNA is cell-to-cell mobile.	-0.846682	0.00615717
AT3G54900	CXIP1	A.thaliana PICOT protein.It activates CAX1 gene Calcium transport activity.In other organisms, PICOT proteins appear to play a negative regulatory role in cellular stress responses.	-0.851882	0.00519923
AT2G36895		D-tagatose-1,6-bisphosphate aldolase subunit;(source:Araport11)	-0.852209	0.00956035
AT4G00730	ANL2	Encodes a homeodomain protein of the HD-GLABRA2 group. Involved in the accumulation of anthocyanin and in root development. Loss of function mutants have increased cell wall polysaccharide content.	-0.854397	0.00257238
AT5G19400	SMG7	Encodes SMG7, a protein that possesses an evolutionarily conserved EST1 domain and exhibits strong homology to human SMG6 (EST1A) and SMG7 (EST1C) proteins. SMG7 plays an evolutionarily conserved role in nonsense-mediated RNA decay (NMD). Required for exit from meiosis. Hypomorphic smg7 alleles render mutant plants sterile by causing an unusual cell-cycle arrest in anaphase II that is characteriz…	-0.863294	0.00353144
AT2G27730		copper ion binding protein;(source:Araport11)	-0.873835	0.00404058
AT3G18060		transducin family protein / WD-40 repeat family protein;(source:Araport11)	-0.874589	0.00142575
AT1G21590		kinase with adenine nucleotide alpha hydrolases-like domain-containing protein;(source:Araport11)	-0.876219	0.00932372
AT1G65820		microsomal glutathione s-transferase;(source:Araport11)	-0.907564	0.00717766
AT3G06080	TBL10	Encodes a member of the TBL (TRICHOME BIREFRINGENCE-LIKE) gene family containing a plant-specific DUF231 (domain of unknown function) domain. TBL gene family has 46 members, two of which (TBR/AT5G06700 and TBL3/AT5G01360) have been shown to be involved in the synthesis and deposition of secondary wall cellulose, presumably by influencing the esterification state of pectic polymers. A nomenclature…	-0.916536	0.00578211
AT4G21980	APG8A	Encodes APG8, a component of autophagy conjugation pathway. Delivered to the lumens of vacuole under nitrogen-starvation condition. Highest expression in flowers. mRNA abundance increased during dark-induced carbon starvation. Predominantly cytoplasmic with or without N starvation. Upon concanamycin A the protein accumulates in the central vacuole as punctuate structures that resemble autophagic …	-0.919583	0.00357393
AT5G03520	RAB8C	RAB GTPase homolog 8C;(source:Araport11)	-0.91981	0.00874503
AT1G67860		transmembrane protein;(source:Araport11)	-0.920302	0.00132734
AT3G27210		hypothetical protein;(source:Araport11)	-0.937445	0.00293768
AT4G11360	RHA1B	Encodes a putative RING-H2 finger protein RHA1b. The mRNA is cell-to-cell mobile.	-0.957658	0.00948809
AT5G04930	ALA1	Encodes a putative aminophospholipid translocase (p-type ATPase) involved in chilling response. It is targeted to the plasma membrane following association in the endoplasmic reticulum with an ALIS protein beta-subunit. The mRNA is cell-to-cell mobile.	-0.984821	0.00802451
AT1G17080		Ribosomal protein L18ae family;(source:Araport11)	-0.993444	0.00026275
AT3G23000	CIPK7	Encodes a serine/threonine protein kinase with similarities to CBL-interacting protein kinases, SNF1 and SOS2. The mRNA is cell-to-cell mobile.	-1.00178	0.001657
AT2G47420	DIM1A	Encodes a putative rRNA dimethyltransferase.	-1.01953	0.00758495
AT5G28540	BIP1	Encodes the luminal binding protein BiP, an ER-localized member of the HSP70 family. BiP is composed of an N-terminal ATP binding domain and a C-terminal domain that binds to hydrophobic patches on improperly/incompletely folded proteins in an ATP-dependent manner. Involved in polar nuclei fusion during proliferation of endosperm nuclei.	-1.02357	0.00258492
AT2G24860		DnaJ/Hsp40 cysteine-rich domain superfamily protein;(source:Araport11)	-1.03121	0.00443069
AT3G54640	TSA1	Catalyzes the conversion of indole-3-glycerolphosphate to indole, the penultimate reaction in the biosynthesis of tryptophan. Functions as a heterocomplex with tryptophan synthase beta subunit (TSA2).	-1.03806	0.00702681
AT4G19700	RING	Encodes BOI (Botrytis Susceptible 1 Interactor). Has E3 ubiquitin ligase activity. Interacts with and ubiquitinates BOS1 (Botrytis Susceptible 1). It prevents caspase activation and attenuates cell death.	-1.04046	0.00301641
AT4G16660		heat shock protein 70 (Hsp 70) family protein;(source:Araport11)	-1.04049	0.00715703
AT3G18830	PMT5	This gene encodes a plasma membrane-localized polyol/cyclitol/monosaccharide-H+-symporter. The symporter is able to catalyze the energy-dependent membrane passage of a wide range of linear polyols (three to six carbon backbone), of cyclic polyols (<i>myo</i>-inositol), and of numerous monosaccharides, including pyranose ring-forming and furanose ring-forming hexoses and pentoses. This gene belong…	-1.04255	0.00768393
AT3G10250		histidine-tRNA ligase;(source:Araport11)	-1.05669	0.00668746
AT1G30970	SUF4	Encodes SUF4 (SUPPRESSOR of FRI 4), a putative zinc-finger-containing transcription factor that is required for delayed flowering in winter-annual Arabidopsis. suf4 mutations strongly suppress the late-flowering phenotype of FRI (FRIGIDA) mutants. suf4 mutants also show reduced H3K4 trimethylation at FLC (FLOWERING LOCUS C), a floral inhibitor. SUF4 may act to specifically recruit a putative hist…	-1.05683	0.00283939
AT1G12920	ERF1-2	Encodes a eukaryotic release factor one homolog.	-1.06348	0.000872544
AT1G52342		hypothetical protein;(source:Araport11)	-1.07034	0.000824196
AT1G28330	DYL1	dormancy-associated protein (DRM1)	-1.08782	0.000163588
AT2G21190		ER lumen protein retaining receptor family protein;(source:Araport11)	-1.10561	0.00382357
AT5G37480		maltase-glucoamylase, intestinal protein;(source:Araport11)	-1.11285	0.0058134
AT4G25690		stress response NST1-like protein;(source:Araport11)	-1.1155	0.00901185
AT3G04720	PR4	Encodes a protein similar to the antifungal chitin-binding protein hevein from rubber tree latex. mRNA levels increase in response to ethylene and turnip crinkle virus infection. The mRNA is cell-to-cell mobile.	-1.11562	0.00428097
AT2G17120	LYP1	Induction of chitin-responsive genes by chitin treatment is not blocked in the mutant. It contains a C-terminal GPI anchor signal and is an ortholog of OsCEBiP.	-1.12094	0.00155179
AT3G01090	KIN10	encodes a SNF1-related protein kinase that physically interacts with SCF subunit SKP1/ASK1 and 20S proteosome subunit PAD1. It can also interact with PRL1 DWD-containing protein. Based on in vitro degradation assays and cul4cs and prl1 mutants, there is evidence that AKIN10 is degraded in a proteasome-dependent manner, and that this depends on a CUL4-PRL1 E3 ligase	-1.13234	0.00513418
AT2G04400		Aldolase-type TIM barrel family protein;(source:Araport11)	-1.16145	0.00296445
AT1G78110		nucleolar GTP-binding protein;(source:Araport11)	-1.17011	0.00378126
AT5G63850	AAP4	Amino acid transporter whose expression is downregulated by dehydration.	-1.1758	0.00403962
AT3G10985	SAG20	A senescence-associated gene whose expression is induced in response to treatment with Nep1, a fungal protein that causes necrosis. The mRNA is cell-to-cell mobile.	-1.18222	0.000298321
AT3G10700	GalAK	Encodes a GHMP kinase family protein that acts as a galacturonic acid-1-phosphate kinase that catalyzes the production of galacturonic acid-1-phosphate. This is a precursor of the important cell wall building block UDP-galacturonic acid. Based on gene trap line GT8007, the gene appears to be expressed in a petal and stamen-specific manner, between flower stages 8 to 11, however, later RT-qPCR ana…	-1.18239	0.00383879
AT4G30460		glycine-rich protein;(source:Araport11)	-1.1879	0.00706512
AT5G56100		glycine-rich protein / oleosin;(source:Araport11)	-1.19418	0.000294028
AT4G28770		Tetraspanin family protein;(source:Araport11)	-1.19662	0.00121624
AT2G14878		other_RNA;(source:Araport11)	-1.20829	0.000971378
AT3G15210	ERF4	Encodes a member of the ERF (ethylene response factor) subfamily B-1 of ERF/AP2 transcription factor family (ATERF-4). The protein contains one AP2 domain. Acts as a negative regulator of JA-responsive defense gene expression and resistance to the necrotrophic fungal pathogen Fusarium oxysporum and antagonizes JA inhibition of root elongation. The mRNA is cell-to-cell mobile.	-1.23503	0.00195545
AT5G50460		secE/sec61-gamma protein transport protein;(source:Araport11)	-1.24337	0.00222711
AT1G35580	CINV1	CINV1 / A/N-InvG is an alkaline/neutral invertase that breaks sucrose down into fructose and glucose (GH100). The exact localization of CINV1 remains under investigation but there is evidence that fluorescently-tagged CINV1 localizes to the cytoplasm. atinvg mutants have reduced root growth, reduced invertase activity, and increased expression of antioxidant genes under basal conditions. The leve…	-1.24936	0.00348197
AT5G49730	FRO6	Encodes a plasma membrane-located ferric chelate reductase. Its mRNA is expressed in green aerial tissues (shoot, flower and cotyledon) in a light- and cell differentiation-specific manner.	-1.25795	0.00029108
AT1G25560	TEM1	Encodes a member of the RAV transcription factor family that contains AP2 and B3 binding domains. Involved in the regulation of flowering under long days. Loss of function results in early flowering. Overexpression causes late flowering and repression of expression of FT. Novel transcriptional regulator involved in ethylene signaling. Promoter bound by EIN3. EDF1 in turn, binds to promoter elemen…	-1.25943	0.00305936
AT4G19600	CYCT1;4	Encodes a cyclin T partner CYCT1;4. Plays important roles in infection with Cauliflower mosaic virus (CaMV). The mRNA is cell-to-cell mobile.	-1.27338	0.00427229
AT1G72940		Toll-Interleukin-Resistance (TIR) domain-containing protein;(source:Araport11)	-1.27429	0.00946512
AT1G14360	UTR3	UDP-galactose transporter 3;(source:Araport11)	-1.2903	0.00489649
AT2G31390	FRK2	Encodes a member of the fructokinase gene family. Nomenclature according to Riggs 2017 has been adopted for the family by the community (personal communication, Boernke, Callis, Granot, Boernke, and Smeekens).	-1.30077	0.00372413
AT2G34520	RPS14	nuclear-encoded mitochondrial ribosomal protein S14	-1.30372	0.00820578
AT3G19660		hypothetical protein;(source:Araport11)	-1.30483	0.00940867
AT1G14880	PCR1	PLANT CADMIUM RESISTANCE 1;(source:Araport11)	-1.33132	0.00492904
AT1G12200	FMO	Putative flavin monooxygenase.	-1.33774	0.000429441
AT5G39030		Protein kinase superfamily protein;(source:Araport11)	-1.3382	0.00543828
AT2G31230	ERF15	encodes a member of the ERF (ethylene response factor) subfamily B-3 of ERF/AP2 transcription factor family. The protein contains one AP2 domain. There are 18 members in this subfamily including ATERF-1, ATERF-2, AND ATERF-5.	-1.33973	0.00485406
AT3G52060	GNTL	Encodes a plasmodesmal glycosyltransferase-like protein. Mutation results in defects in seed germination and delayed plant growth.	-1.35124	0.00194643
AT2G26540	HEMD	Encodes a uroporphyrinogen-III synthase involved in tetrapyrrole biosynthesis. The protein localizes to the chloroplast. Member of the plant-specific DUF724 protein family. Arabidopsis has 10 DUF724 proteins. Loss of function mutant has a WT phenotype	-1.35739	0.000662908
AT3G15570		Phototropic-responsive NPH3 family protein;(source:Araport11)	-1.37187	0.00738568
AT1G17550	HAB2	Protein Phosphatase 2C	-1.37569	0.000612637
AT5G45500		RNI-like superfamily protein;(source:Araport11)	-1.38002	7.13224e-05
AT1G73500	MKK9	member of MAP Kinase Kinase family. Autophosphorylates and also phosphorylates MPK3 and MPK6. Independently involved in ethylene and calmalexin biosynthesis. Induces transcription of ACS2, ACS6, ERF1, ERF2, ERF5, ERF6, CYP79B2, CYP79B3, CYP71A13 and PAD3.	-1.38174	0.00564987
AT2G27310		F-box family protein;(source:Araport11)	-1.38266	0.00655009
AT3G62600	ATERDJ3B	J domain protein localized in ER lumen. Can partially compensate for the growth defect in jem1 scj1 mutant yeast. Forms a complex SDF2-ERdj3B-BiP that is required for the proper accumulation of the surface-exposed leucine-rich repeat receptor kinases EFR. EFR is involved in PAMP (pathogen associated molecular patterns) triggered immunity.	-1.39034	0.000749103
AT3G47080		Tetratricopeptide repeat (TPR)-like superfamily protein;(source:Araport11)	-1.40911	0.00442552
AT3G28580		P-loop containing nucleoside triphosphate hydrolases superfamily protein;(source:Araport11)	-1.41229	0.00458016
AT1G25580	SOG1	Encodes suppressor of gamma response 1 (SOG1), a putative transcription factor governing multiple responses to DNA damage.	-1.41313	0.00926148
AT5G19240		Glycoprotein membrane precursor GPI-anchored;(source:Araport11)	-1.42332	0.0028781
AT1G56120		Leucine-rich repeat transmembrane protein kinase;(source:Araport11)	-1.4241	0.00657181
AT1G19960		transcription factor;(source:Araport11)	-1.43117	0.000493203
AT2G14560	LURP1	Encodes LURP1, a member of the LURP cluster (late upregulated in response to Hyaloperonospora parasitica) which exhibits a pronounced upregulation after recognition of the pathogenic oomycte H. parasitica. LURP1 is required for full basal defense to H. parasitica and resistance to this pathogen mediated by the R-proteins RPP4 and RPP5. The mRNA is cell-to-cell mobile.	-1.4342	0.0039725
AT2G39800	P5CS1	encodes a delta1-pyrroline-5-carboxylate synthase that catalyzes the rate-limiting enzyme in the biosynthesis of proline. Gene is expressed in reproductive organs and tissues under non-stress conditions but in the whole plant under water-limiting condition. Expression is also induced by abscisic acid and salt stress in a light-dependent manner. encodes a delta1-pyrroline-5-carboxylate synthase th…	-1.44198	0.000346658
AT3G21630	CERK1	LysM receptor-like kinase, based on protein sequence alignment analysis, it has a typical RD signaling domain in its catalytic loop and possesses autophosphorylation activity. Involved in the perception and transduction of the chitin oligosaccharide elicitor. Located in the plasma membrane. CERK1 phosphorylates LIK1, a LLR-RLK that is involved in innate immunity,	-1.45293	0.00526486
AT2G01980	SOS1	Encodes a plasma membrane-localized Na+/H+ antiporter SOS1. Functions in the extrusion of toxic Na+ from cells and is essential for plant salt tolerance. Has 12 predicted transmembrane domains in the N-terminal region and a long cytoplasmic tail of approx. 700 aa at the C-terminal side. SOS1 interacts through its predicted cytoplasmic tail with RCD1, a regulator of oxidative-stress responses, sug…	-1.45671	0.00763674
AT5G16950		krueppel-like factor;(source:Araport11)	-1.45937	0.00739448
AT2G17760		Eukaryotic aspartyl protease family protein;(source:Araport11)	-1.46781	0.00732013
AT3G54960	PDIL1-3	Encodes a protein disulfide isomerase-like (PDIL) protein, a member of a multigene family within the thioredoxin (TRX) superfamily. Transcript levels for this gene are up-regulated in response to three different chemical inducers of ER stress (dithiothreitol, beta-mercaptoethanol, and tunicamycin). Neither AtIRE1-2 nor AtbZIP60 appear to be required for this response.	-1.47572	0.00436717
AT1G27330		Ribosome associated membrane protein RAMP4;(source:Araport11)	-1.47677	0.000316142
AT1G77510	PDIL1-2	Encodes a protein disulfide isomerase-like (PDIL) protein, a member of a multigene family within the thioredoxin (TRX) superfamily. Transcript levels for this gene are up-regulated in response to three different chemical inducers of ER stress (dithiothreitol, beta-mercaptoethanol, and tunicamycin). AtIRE1-2 does not appear to be required for this response, but the atbzip60 mutant has a diminished…	-1.47818	0.00323506
AT1G28190		hypothetical protein;(source:Araport11)	-1.49888	0.000367369
AT5G61790	CNX1	calnexin 1;(source:Araport11)	-1.50892	0.000765757
AT1G04980	PDIL2-2	Encodes a protein disulfide isomerase-like (PDIL) protein, a member of a multigene family within the thioredoxin (TRX) superfamily. Transcript levels for this gene are up-regulated in response to three different chemical inducers of ER stress (dithiothreitol, beta-mercaptoethanol, and tunicamycin). AtIRE1-2 does not appear to be required for this response, but the atbzip60 mutant has a diminished…	-1.51385	0.00543789
AT5G07340		Calreticulin family protein;(source:Araport11)	-1.52126	0.00437367
AT2G25000	WRKY60	Pathogen-induced transcription factor. Forms protein complexes with itself and with WRKY40. Coexpression with WRKY18 or WRKY40 made plants more susceptible to both P. syringae and B. cinerea. WRKY18, WRKY40, and WRKY60 have partially redundant roles in response to the hemibiotrophic bacterial pathogen Pseudomonas syringae and the necrotrophic fungal pathogen Botrytis cinerea, with WRKY18 playing …	-1.531	0.00535223
AT3G53340	NF-YB10	nuclear factor Y, subunit B10;(source:Araport11)	-1.55935	0.00631914
AT3G57240	BG3	encodes a member of glycosyl hydrolase family 17	-1.56112	0.0029656
AT1G09210	CRT1b	Encodes one of three Arabidopsis calreticulins.	-1.56775	0.00234225
AT2G32160		S-adenosyl-L-methionine-dependent methyltransferases superfamily protein;(source:Araport11)	-1.57563	0.000754141
AT1G52200		PLAC8 family protein;(source:Araport11)	-1.58335	0.00631554
AT1G03370		C2 calcium/lipid-binding and GRAM domain containing protein;(source:Araport11)	-1.60044	0.00775337
AT1G66660		Protein with RING/U-box and TRAF-like domain;(source:Araport11)	-1.61631	0.000112514
AT4G27410	RD26	Encodes a NAC transcription factor induced in response to desiccation. It is localized to the nucleus and acts as a transcriptional activator in ABA-mediated dehydration response.	-1.62073	0.000134327
AT2G15390	FUT4	Encodes an alpha-(1,2)-fucosyltransferase.	-1.62569	0.00741202
AT1G68440		transmembrane protein;(source:Araport11)	-1.69716	0.000651752
AT1G01440		hypothetical protein (DUF3133);(source:Araport11)	-1.71654	0.00364159
AT3G44400		Disease resistance protein (TIR-NBS-LRR class) family;(source:Araport11)	-1.71767	0.00444069
AT5G03350		Legume lectin family protein;(source:Araport11)	-1.73461	0.00429344
AT2G47130	SDR3	Encodes a short-chain dehydrogenase/reductase that is not involved in ABA biosynthesis but plays an important role in plant defense response to bacteria.	-1.78565	0.00118903
AT1G17745	PGDH	encodes a 3-Phosphoglycerate dehydrogenase The mRNA is cell-to-cell mobile.	-1.79783	0.00040155
AT4G27450		aluminum induced protein with YGL and LRDR motifs;(source:Araport11)	-1.80333	0.00521503
AT1G02920	GSTF7	Encodes glutathione transferase belonging to the phi class of GSTs. Naming convention according to Wagner et al. (2002).	-1.81224	0.00910905
AT1G23730	BCA3	beta carbonic anhydrase 3;(source:Araport11)	-1.8132	0.00321051
AT5G57340		ras guanine nucleotide exchange factor Q-like protein;(source:Araport11)	-1.83264	0.00615181
AT5G26770	ATNEAP2	NEAP2 is a member of a small family containing coiled-coil domains, a nuclear localization signal and a C-terminal predicted transmembrane domain. It localizes to the nuclear periphery. Mutants have altered nuclear morphology and chromatin structure.	-1.83848	0.00864632
AT4G36970		Remorin family protein;(source:Araport11)	-1.84792	0.000618961
AT1G80860	PLMT	Encodes a single-copy phospholipid N-methyltransferase, involved in phosphatidylcholine biosynthesis. Has specific activity towards phosphatidylmonomethylethanolamine and phosphatidyldimethylethanolamine, but not phosphatidylethanolamine.	-1.8729	0.00281316
AT1G02930	GSTF6	Encodes glutathione transferase belonging to the phi class of GSTs. Naming convention according to Wagner et al. (2002).	-1.89144	0.00886831
AT5G22760		PHD finger family protein;(source:Araport11)	-1.90023	0.00275867
AT1G51590	MNS1	Encodes an alpha-mannosidase I enzyme responsible for N-glycan maturation.	-1.90523	0.00680877
AT3G45300	IVD	Encodes isovaleryl-coenzyme a dehydrogenase. Mutants have increases in 12 seed free amino acids, accumulation of seed homomethionine and 3-isovaleroyloxypropyl-glucosinolate, with a concomitant decrease in seed 3-benzoyloxypropyl-glucosinolate. The mRNA is cell-to-cell mobile.	-1.9635	0.00231043
AT1G75410	BLH3	BEL1-like homeodomain 3 (BLH3)	-1.97613	3.62708e-05
AT3G60540		Preprotein translocase Sec, Sec61-beta subunit protein;(source:Araport11)	-1.97729	0.00396723
AT1G08050		Zinc finger (C3HC4-type RING finger) family protein;(source:Araport11)	-2.00994	0.000241472
AT3G20500	PAP18	purple acid phosphatase 18;(source:Araport11)	-2.01876	0.000456008
AT5G36220	CYP81D1	member of CYP81D family of cytochrome p450s. This gene was originally called CYP91A1, but was later renamed to CYP81D1.	-2.07987	0.000647647
AT1G07200	SMXL6	Encodes a member of an eight-gene family (SMAX1 and SMAX1-like) that has weak similarity to AtHSP101, a ClpB chaperonin required for thermotolerance.	-2.08367	0.00288344
AT3G09320		DHHC-type zinc finger family protein;(source:Araport11)	-2.0844	0.00673425
AT3G47540		Chitinase family protein;(source:Araport11)	-2.08666	0.0065948
AT3G04450		Homeodomain-like superfamily protein;(source:Araport11)	-2.09336	0.00547725
AT5G40395	U6acat	U6acat;(source:Araport11)	-2.13563	0.0073412
AT1G80610		hypothetical protein;(source:Araport11)	-2.17674	0.000866364
AT1G18910	BTSL2	zinc ion binding protein;(source:Araport11)	-2.1863	0.0096144
AT5G19660	S1P	S1P appears to function as a Golgi-localized subtilase and to help protect seedlings against salt and osmotic stress. The roots of s1p-3 mutants are hypersensitive to NaCl, KCl, LiCl, and mannitol. Several salt-stress responsive genes show weaker induction in an s1P-3 mutant background. The proteolytic cleavage of the bZIP17 transcription factor depends on S1P in vitro. And there is evidence that…	-2.2191	0.00873473
AT2G44130	KMD3	Encodes a member of a family of F-box proteins, called the KISS ME DEADLY (KMD) family. Component of SCF ubiquitin protein ligase, interacts with phenylalanine ammonia-lyase. AtKFB39 is a homolog of previously identified AtKFB50 (At3g59940) and specifically interacts with Arabidopsis PAL3 and PAL4 in vitro. In planta, together with AtKFB01, KFB20 and KFB50, it regulates PAL protein stability thus…	-2.266	0.00954416
AT5G11630	NOXY2	The mutant is insensitive to oxylipin 9-HOT treatment. Involved in plant defense.	-2.27098	0.00414539
AT4G23220	CRK14	Encodes a cysteine-rich receptor-like protein kinase.	-2.28146	0.00799143
AT5G62770		membrane-associated kinase regulator, putative (DUF1645);(source:Araport11)	-2.28388	0.00372705
AT4G02520	GSTF2	Encodes glutathione transferase belonging to the phi class of GSTs. Naming convention according to Wagner et al. (2002). The expression of this gene is upregulated by herbicide safeners such as benoxacor and fenclorim.	-2.28946	8.70186e-05
AT1G74710	EDS16	Encodes a protein with isochorismate synthase activity. Mutants fail to accumulate salicylic acid. Its function may be redundant with that of ICS2 (AT1G18870).	-2.30745	0.000106639
AT1G02390	GPAT2	putative sn-glycerol-3-phosphate 2-O-acyltransferase	-2.37976	0.00138149
AT1G59590	ZCF37	ZCF37 mRNA, complete cds The mRNA is cell-to-cell mobile.	-2.40293	0.00220645
AT3G25882	NIMIN-2	encodes a kinase that physically interacts with NPR1/NIM1	-2.4105	5.35769e-05
AT1G06160	ORA59	encodes a member of the ERF (ethylene response factor) subfamily B-3 of ERF/AP2 transcription factor family. The protein contains one AP2 domain. There are 18 members in this subfamily including ATERF-1, ATERF-2, AND ATERF-5.	-2.51503	0.00821483
AT4G03450		Ankyrin repeat family protein;(source:Araport11)	-2.51504	0.00103858
AT2G02810	UTR1	Encodes a multitransmembrane hydrophobic protein that functions as transporter of UDP-galactose and UDP-glucose into the Golgi. Localized in the ER. Involved in the unfolded protein response, a mechanism that controls proper protein folding in the ER.	-2.57561	6.69157e-05
AT5G16980		Zinc-binding dehydrogenase family protein;(source:Araport11)	-2.59661	0.00612602
AT5G55860		weak chloroplast movement under blue light protein (DUF827);(source:Araport11)	-2.64725	0.00044169
AT1G74750		Pentatricopeptide repeat (PPR) superfamily protein;(source:Araport11)	-2.70526	0.00387469
AT2G01860	EMB975	Tetratricopeptide repeat (TPR)-like superfamily protein;(source:Araport11)	-2.78264	0.00510365
AT5G03780	TRFL10	Encodes a protein whose sequence is similar to human telomere proteins. This belongs to TRFL family 2, which do not show DNA binding in vitro.	-2.7981	0.00449609
AT1G23750		Nucleic acid-binding, OB-fold-like protein;(source:Araport11)	-2.81378	0.0028694
AT1G34110	RGI5	Leucine-rich receptor-like protein kinase family protein;(source:Araport11)	-2.82812	0.00282578
AT4G12250	GAE5	UDP-D-glucuronate 4-epimerase	-2.82925	0.000407835
AT1G09080	BIP3	Heat shock protein 70 (Hsp 70) family protein;(source:Araport11)	-2.94788	7.78801e-05
AT3G55950	CCR3	CRINKLY4 related 3;(source:Araport11)	-2.96005	0.00167408
AT1G11760	MED32	Required for expression of CBF-controlled cold-responsive genes. Required for recruitment of the Mediator complex and RNA polymerase II to CBF-controlled cold-responsive genes. MED32 has now been annotated as the MED2 subunit of the Mediator complex.	-3.0419	0.000804932
AT3G61190	BAP1	Encodes a protein with a C2 domain that binds to BON1 in yeast two hybrid analyses. Its ability to bind to phospholipids is enhanced by calcium ions. Involved in maintaining cell homeostasis.	-3.04314	1.03558e-05
AT5G45370	UMAMIT1	nodulin MtN21-like transporter family protein	-3.06219	0.000270987
AT3G61480		Quinoprotein amine dehydrogenase, beta chain-like;(source:Araport11)	-3.29023	0.00686555
AT3G48640		transmembrane protein;(source:Araport11)	-3.29131	0.00259691
AT3G62540		Pentatricopeptide repeat (PPR) superfamily protein;(source:Araport11)	-3.30905	0.00844397
AT3G29250	SDR4	NAD(P)-binding Rossmann-fold superfamily protein;(source:Araport11)	-3.51904	0.00544267
AT5G37790		Protein kinase superfamily protein;(source:Araport11)	-3.55896	0.00450704
AT5G26170	WRKY50	member of WRKY Transcription Factor; Group II-c. Involved in jasmonic acid inducible defense responses.	-3.5617	1.3875e-05
AT2G29460	GSTU4	Encodes glutathione transferase belonging to the tau class of GSTs. Naming convention according to Wagner et al. (2002).	-3.60131	3.49754e-05
AT3G09335		None;(source:Araport11)	-3.65636	0.00973244
AT4G21840	MSRB8	methionine sulfoxide reductase B8;(source:Araport11)	-3.68332	0.00824886
AT1G70140	FH8	Encodes a group I formin. Binds to F-actin barbed ends. Has severing actin filaments activity. Binds profilin. Involved in the initiation and tip growth of root hairs through regulation of actin cytoskeleton.	-3.77796	0.00451356
AT2G13810	ALD1	AGD2-like defense response protein 1;(source:Araport11)	-3.79504	0.00736809
AT5G14545	MIR398B	Encodes a microRNA that targets both CSD and CytC oxidase family members. MicroRNAs are regulatory RNAs with a mature length of ~21-nucleotides that are processed from hairpin precursors by Dicer-like enzymes. MicroRNAs can negatively regulate gene expression by attenuating translation or by directing mRNA cleavage. Mature sequence: UGUGUUCUCAGGUCACCCCUG. Down-regulated by biotic and abiotic stre…	-4.00651	0.00460263
AT2G22310	UBP4	Encodes a ubiquitin-specific protease.	-4.09036	0.00539665
AT1G29330	ERD2	Encodes a protein similar in sequence to animal and yeast endoplasmic reticulum retention signal receptor. This protein can functionally complement the yeast homologue. Transcript is detected in flower buds, stems, root, and leaves.	-4.12331	0.0040617
AT5G19670		Exostosin family protein;(source:Araport11)	-4.14993	0.00422173
AT3G26090	RGS1	Encodes AtRGS1, a putative membrane receptor for D-glucose. Also functions as a regulator of G-protein signaling. Has GTPase-accelerating activity. Regulates the activity of AtGPA1. Lines over-expressing the gene are more tolerant to dehydration and root elongation. These phenotypes are dependent on ABA. Nuclear localization of the protein is dependent on ABA.	-4.27351	0.00110804
AT1G02220	NAC003	NAC domain containing protein 3;(source:Araport11)	-4.36196	0.00817039
AT1G71230	CSN5B	Encodes a subunit of the COP9 complex, similar to JAB1, a specific mammalian coactivator of AP-1 transcription. Involved in protein deneddylation. Double mutants with CSN5A are constitutively photomorphogenic (de-etiolated) and have abnormal auxin responses.	-4.47936	0.000712412
AT4G35180	LHT7	LYS/HIS transporter 7;(source:Araport11)	-4.5028	7.41191e-07
AT5G47130		Bax inhibitor-1 family protein;(source:Araport11)	-4.82091	0.000887456
AT3G18773		RING/U-box superfamily protein;(source:Araport11)	-4.97341	0.00110956
AT1G80840	WRKY40	Pathogen-induced transcription factor. Binds W-box sequences in vitro. Forms protein complexes with itself and with WRKY40 and WRKY60. Coexpression with WRKY18 or WRKY60 made plants more susceptible to both P. syringae and B. cinerea. WRKY18, WRKY40, and WRKY60 have partially redundant roles in response to the hemibiotrophic bacterial pathogen Pseudomonas syringae and the necrotrophic fungal path…	-5.00508	0.00167692
AT4G12480	EARLI1	Encodes a putative lipid transfer protein, vernalization-responsive and cold-induced. It is involved in priming the SAR and ISR responses, specifically in propagating the cell-to-cell mobile signal.	-5.5577	0.000963405
AT1G06450		Polynucleotidyl transferase, ribonuclease H-like superfamily protein;(source:Araport11)	-5.70955	0.00833329
AT3G14750		structural maintenance of chromosomes domain protein;(source:Araport11)	-5.83828	0.00638657
AT3G26750		HECT-like ubiquitin-conjugating enzyme (E2)-binding protein;(source:Araport11)	-5.84885	0.00410756
AT2G36840	ACR10	Encodes a ACT domain-containing protein. The ACT domain, named after bacterial aspartate kinase, chorismate mutase and TyrA (prephenate dehydrogenase), is a regulatory domain that serves as an amino acid-binding site in feedback-regulated amino acid metabolic enzymes.	-5.85159	0.0061866
AT1G74180	RLP14	receptor like protein 14;(source:Araport11)	-5.91167	0.00980432
AT1G51920		transmembrane protein;(source:Araport11)	-5.98492	3.35834e-05
AT1G65970	TPX2	thioredoxin-dependent peroxidase 2	-6.01433	0.00924994
AT2G45760	BAP2	encodes a protein that is similar to BONZAI1-binding protein BAP1.	-6.02905	5.85043e-05
AT1G19610	PDF1.4	Predicted to encode a PR (pathogenesis-related) protein. Belongs to the plant defensin (PDF) family with the following members: At1g75830/PDF1.1, At5g44420/PDF1.2a, At2g26020/PDF1.2b, At5g44430/PDF1.2c, At2g26010/PDF1.3, At1g19610/PDF1.4, At1g55010/PDF1.5, At2g02120/PDF2.1, At2g02100/PDF2.2, At2g02130/PDF2.3, At1g61070/PDF2.4, At5g63660/PDF2.5, At2g02140/PDF2.6, At5g38330/PDF3.1 and At4g30070/PDF…	-6.10891	0.00834462
AT5G22545		hypothetical protein;(source:Araport11)	-6.16675	0.00423948
AT1G32960	SBT3.3	Subtilase family protein;(source:Araport11)	-6.31381	0.00576823
AT5G24110	WRKY30	member of WRKY Transcription Factor; Group III	-6.57633	0.00658363
AT3G48630		hypothetical protein;(source:Araport11)	-6.96362	0.000111084
AT1G21120	IGMT2	O-methyltransferase family protein;(source:Araport11)	-7.10137	3.24651e-05

## Sheet: Mature_D8
Supplementary Data S1 (continued) | List of genes differentially expressed during magnesium deficiency in Arabidopsis thaliana.
List of differentially expressed genes (DEGs; the Exact Test, p < 0.01) in mature leaves on day 8 of Mg deficiency treatment.
Locus ID	Gene Symbol	Description	log2(Count-Mg/CountCtrl)	p value
AT2G04050		MATE efflux family protein;(source:Araport11)	11.1011	6.48868e-10
AT1G51920		transmembrane protein;(source:Araport11)	10.5902	2.90925e-11
AT2G26400	ARD3	Encodes a protein predicted to belong to the acireductone dioxygenase (ARD/ARD?)family.	10.5629	1.03929e-07
AT4G12735		Encodes a peroxisomal protein.	10.3267	6.9702e-13
AT2G20720		Pentatricopeptide repeat (PPR) superfamily protein;(source:Araport11)	10.2332	8.02259e-08
AT2G47000	ABCB4	Encodes an auxin efflux transmembrane transporter that is a member of the multidrug resistance P-glycoprotein (MDR/PGP) subfamily of ABC transporters. Functions in the basipetal redirection of auxin from the root tip. Exhibits apolar plasma membrane localization in the root cap and polar localization in tissues above and is involved in root hair elongation.	10.1637	1.44636e-11
AT4G21830	MSRB7	methionine sulfoxide reductase B7;(source:Araport11)	10.1403	2.25028e-06
AT2G18193		P-loop containing nucleoside triphosphate hydrolases superfamily protein;(source:Araport11)	10.0096	2.67054e-14
AT2G38823		hypothetical protein;(source:Araport11)	9.78737	2.4851e-06
AT2G24850	TAT3	Encodes a tyrosine aminotransferase that is responsive to treatment with jasmonic acid.	9.73345	7.72315e-14
AT5G64810	WRKY51	member of WRKY Transcription Factor; Group II-c. Involved in jasmonic acid inducible defense responses.	9.31472	2.25802e-07
AT2G04070		Expression in rosette leaves is activated by high concentration of boron.	9.07753	5.80254e-11
AT3G22910	ACA13	ATPase E1-E2 type family protein / haloacid dehalogenase-like hydrolase family protein;(source:Araport11)	9.03374	2.49988e-07
AT5G62480	GSTU9	Encodes glutathione transferase belonging to the tau class of GSTs. Naming convention according to Wagner et al. (2002).	8.93057	7.8972e-08
AT5G39670		Calcium-binding EF-hand family protein;(source:Araport11)	8.79379	1.72249e-06
AT5G54510	DFL1	Encodes an IAA-amido synthase that conjugates Ala, Asp, Phe, and Trp to auxin. Lines overexpressing this gene accumulate IAA-ASP and are hypersensitive to several auxins. Identified as a dominant mutation that displays shorter hypocotyls in light grown plants when compared to wild type siblings. Protein is similar to auxin inducible gene from pea (GH3).	8.78889	1.8783e-05
AT5G25260	FLOT2	Belongs to the group of plant flotillins, which are plasma membrane proteins. Flot2 complexes may be involved in plant?pathogen interactions, water transport and intracellular trafficking.	8.7032	6.08174e-05
AT3G46080		C2H2-type zinc finger family protein;(source:Araport11)	8.68962	1.02529e-05
AT2G29470	GSTU3	Encodes glutathione transferase belonging to the tau class of GSTs. Naming convention according to Wagner et al. (2002).	8.61561	0.000258419
AT2G35980	YLS9	Encodes a protein whose sequence is similar to tobacco hairpin-induced gene (HIN1) and Arabidopsis non-race specific disease resistance gene (NDR1). Expression of this gene is induced by cucumber mosaic virus, spermine and during senescence. The gene product is localized to the chloroplast. The mRNA is cell-to-cell mobile.	8.54064	8.64978e-05
AT1G79680	WAKL10	Encodes a twin-domain, kinase-GC signaling molecule that may function in biotic stress responses that is critically dependent on the second messenger cGMP.	8.50649	1.74297e-05
AT2G04040	DTX1	AtDTX1 (At2g04040) has been identified as a detoxifying efflux carrier for plant-derived antibiotics and other toxic compounds, including CD2+. Expression in rosette leaves is activated by high concentration of boron.Mistakenly referred to as At2g04070 in PMID:11739388.	8.50571	0.000249655
AT3G28340	GATL10	Encodes a protein with putative galacturonosyltransferase activity.	8.45124	2.74968e-05
AT2G18190		P-loop containing nucleoside triphosphate hydrolases superfamily protein;(source:Araport11)	8.42191	0.000434869
AT4G21840	MSRB8	methionine sulfoxide reductase B8;(source:Araport11)	8.3809	0.000104114
AT1G57630		Toll-Interleukin-Resistance (TIR) domain family protein;(source:Araport11)	8.37322	3.14255e-05
AT5G64120	PRX71	Encodes a cell wall bound peroxidase that is induced by hypo-osmolarity and is involved in the lignification of cell walls.	8.34944	4.48327e-05
AT2G25460		EEIG1/EHBP1 protein amino-terminal domain protein;(source:Araport11)	8.342	4.5685e-05
AT1G52690	LEA7	Late embryogenesis abundant protein (LEA) family protein;(source:Araport11)	8.32461	0.0015607
AT3G13790	ATBFRUCT1	Encodes a protein with invertase activity.	8.2478	9.73943e-05
AT3G01830		Calcium-binding EF-hand family protein;(source:Araport11)	8.22399	6.37785e-05
AT4G21850	MSRB9	methionine sulfoxide reductase B9;(source:Araport11)	8.19749	5.1654e-10
AT1G19250	FMO1	FMO1 is required for full expression of TIR-NB-LRR conditioned resistance to avirulent pathogens and for basal resistance to invasive virulent pathogens. Functions in an EDS1-regulated but SA-independent mechanism that promotes resistance and cell death at pathogen infection sites. FMO1 functions as a pipecolate N-hydroxylase and catalyzes the biochemical conversion of pipecolic acid to N-hydroxy…	8.18166	0.000347036
AT4G15670	GRXS7	Encodes a member of the CC-type glutaredoxin (ROXY) family.	8.17913	5.03977e-05
AT5G24640		hypothetical protein;(source:Araport11)	8.16924	0.000110951
AT5G09390		CD2-binding protein-like protein;(source:Araport11)	8.1648	7.01414e-05
AT3G26980	MUB4	membrane-anchored ubiquitin-fold protein 4 precursor;(source:Araport11)	8.14787	0.000268511
AT1G72240		hypothetical protein;(source:Araport11)	8.14587	9.15088e-05
AT5G10625		flowering-promoting factor-like protein;(source:Araport11)	8.13905	0.00147666
AT4G34135	UGT73B2	The At4g34135 gene encodes a flavonol 7-O-glucosyltransferase (EC 2.4.1.237) that glucosylates also with a 20 fold lower activity flavonols (kaempferol and quercetin) at the 3-O-position.	8.12219	5.54417e-05
AT4G36950	MAPKKK21	member of MEKK subfamily	8.12212	0.000227214
AT5G05340	PRX52	Encodes a protein with sequence similarity to peroxidases that is involved in lignin biosynthesis. Loss of function mutations show abnormal development of xylem fibers and reduced levels of lignin biosynthetic enxymes.	8.09697	0.00205334
AT3G21890	BBX31	B-box type zinc finger family protein;(source:Araport11)	8.08579	0.000233732
AT2G32140		transmembrane receptor;(source:Araport11)	8.08454	6.31081e-05
AT5G40200	DEG9	Encodes a putative DegP protease. The mRNA is cell-to-cell mobile.	8.04348	0.00015813
AT3G06730	TRX z	Encodes a plastidial thioredoxin (TRX) isoform that defines a branch of plastidial TRXs lying between x- and y-type TRXs and thus was named TRX z. Possesses disulfide reductase activity in vitro. TRX z was previously named as Trx p (thioredoxin putative and plastidic) before its thioredoxin activity was confirmed (Meng et al., PNAS 2010, 107:3900). Knockout mutant of TRX z has a severe albino phe…	8.02543	9.33501e-05
AT5G51465		hypothetical protein;(source:Araport11)	8.00026	0.0010655
AT1G53620		transmembrane protein;(source:Araport11)	7.97342	0.00306188
AT1G55900	TIM50	component of a translocase in the mitochondrial inner membrane	7.96544	0.000146988
AT1G55170		DNA double-strand break repair protein;(source:Araport11)	7.95149	0.000188554
AT3G11340	UGT76B1	Encodes a glucosyltransferase that conjugates isoleucic acid and modulates plant defense and senescence.	7.93699	0.000267754
AT3G11580	NGAL2	SOD7 encodes nuclear localized B3 DNA binding domain and a transcriptional repression motif. Belongs to the RAV gene family. Functions in regulation of seed size and binds to and represses KLU.	7.91158	0.000151073
AT5G02780	GSTL1	Encodes a member of the lambda family of glutathione transferases. It has thiol transferase activity and self S-glutathionylation activity in vitro.	7.88235	0.000679585
AT2G35720	OWL1	Encodes OWL1, a J-domain protein involved in perception of very low light fluences.	7.87655	0.000165205
AT1G07180	NDA1	Internal NAD(P)H dehydrogenase in mitochondria. The predicted protein sequence has high homology with other designated NAD(P)H DHs from microorganisms; the capacity for matrix NAD(P)H oxidation via the rotenone-insensitive pathway is significantly reduced in the Atndi1 mutant plant line; the in vitro translation product of AtNDI1 is imported into isolated mitochondria and located on the inside of…	7.86005	0.00153686
AT1G75170		Sec14p-like phosphatidylinositol transfer family protein;(source:Araport11)	7.84558	0.00043338
AT5G07010	ST2A	Encodes a sulfotransferase that acts specifically on 11- and 12-hydroxyjasmonic acid. Transcript levels for this enzyme are increased by treatments with jasmonic acid (JA), 12-hydroxyJA, JA-isoleucine, and 12-oxyphytodienoic acid (a JA precursor).	7.84363	0.00917197
AT2G23170	GH3.3	encodes an IAA-amido synthase that conjugates Asp and other amino acids to auxin in vitro.	7.81488	0.000265255
AT2G34500	CYP710A1	Encodes a protein with C22-sterol desaturase activity. The enzyme was shown to catalyze in the presence of NADPH the conversion of &beta;-sitosterol to stigmasterol, but not that of 24-<i>epi</i>-campesterol to brassicasterol (unlike CYP710A2).	7.79618	0.000226285
AT1G66160	CMPG1	CYS, MET, PRO, and GLY protein 1;(source:Araport11)	7.76199	0.000335234
AT3G22930	CML11	Encodes a calmodulin-like protein.	7.73108	0.000370766
AT1G69490	NAP	Encodes a member of the NAC transcription factor gene family. It is expressed in floral primordia and upregulated by AP3 and PI. Its expression is associated with leaf senescence. The mRNA is cell-to-cell mobile.	7.70243	0.000368356
AT1G32900	GBSS1	UDP-Glycosyltransferase superfamily protein;(source:Araport11)	7.69762	0.000256193
AT5G18920		Cox19-like CHCH family protein;(source:Araport11)	7.69078	0.000315018
AT5G25450		Cytochrome bd ubiquinol oxidase, 14kDa subunit;(source:Araport11)	7.68733	0.00028869
AT1G66725	MIR163	Encodes a microRNA that targets several SAMT family members. miR163, is highly expressed in A. thaliana diploids but down-regulated in A. thaliana autotetraploids and repressed in A. arenosa and A. suecica. MicroRNAs are regulatory RNAs with a mature length of ~21-nucleotides that are processed from hairpin precursors by Dicer-like enzymes. MicroRNAs can negatively regulate gene expression by att…	7.68166	0.000577107
AT1G18480	SLP2	Calcineurin-like metallo-phosphoesterase superfamily protein;(source:Araport11)	7.65614	0.00251654
AT5G27420	CNI1	Encodes CNI1 (Carbon/Nitrogen Insensitive1) (also named as ATL31), a RING type ubiquitin ligase that functions in the Carbon/Nitrogen response for growth phase transition in Arabidopsis seedlings. The mRNA is cell-to-cell mobile.	7.65517	0.000417846
AT5G58190	ECT10	evolutionarily conserved C-terminal region 10;(source:Araport11)	7.64977	0.000347934
AT1G69930	GSTU11	Encodes glutathione transferase belonging to the tau class of GSTs. Naming convention according to Wagner et al. (2002).	7.62392	0.00177871
AT4G17660		Protein kinase superfamily protein;(source:Araport11)	7.61679	0.00340804
AT1G74870		RING/U-box superfamily protein;(source:Araport11)	7.60951	0.00059963
AT3G13433		transmembrane protein;(source:Araport11)	7.59997	1.09862e-05
AT3G17609	HYH	Encodes a homolog of HY5 (HYH). Involved in phyB signaling pathway.	7.59997	0.000771388
AT4G11280	ACS6	encodes a a member of the 1-aminocyclopropane-1-carboxylate (ACC) synthase (S-adenosyl-L-methionine methylthioadenosine-lyase, EC 4.4.1.14) gene family The mRNA is cell-to-cell mobile.	7.59873	0.000405702
AT1G74360	NILR1	NILR1 encodes a serine/threonine kinase involved in defense response to nematodes.	7.59706	0.00139566
AT5G39360	EDL2	EID1-like 2;(source:Araport11)	7.59315	0.000392611
AT3G28210	PMZ	Encodes a putative zinc finger protein (PMZ).	7.5529	0.000738506
AT2G36750	UGT73C1	UDP-glucosyl transferase 73C1;(source:Araport11)	7.54239	0.00257461
AT1G53625		hypothetical protein;(source:Araport11)	7.54215	5.55398e-09
AT3G10930	IDL7	Encodes a small secreted signaling peptide that processed both N- and C-terminally after translation and is rapidly induced in response to ROS and flg22-induced stress and may act as a negative modulator of stress-induced ROS signalling.	7.53056	0.000562188
AT5G28237		Pyridoxal-5-phosphate-dependent enzyme family protein;(source:Araport11)	7.52109	0.00740459
AT3G05210	ERCC1	encodes a homolog of human ERCC1 protein (yeast RAD10), which is a DNA repair endonuclease. Mutants are sensitive to UV-B and gamma radiation (G2 cell cycle phase arrest) and are defective in dark-repair of pyrimidine pyrimidone dimers. This protein incises the 5' end of damaged DNA, similar to ERCC1/RAD10.	7.49818	0.000452869
AT1G74590	GSTU10	Encodes glutathione transferase belonging to the tau class of GSTs. Naming convention according to Wagner et al. (2002).	7.48583	0.0022839
AT3G25250	AGC2-1	Arabidopsis protein kinase The mRNA is cell-to-cell mobile.	7.48578	0.000478121
AT2G38000		chaperone protein dnaJ-like protein;(source:Araport11)	7.48028	0.000429857
AT5G22545		hypothetical protein;(source:Araport11)	7.46724	0.00388833
AT1G66870		Carbohydrate-binding X8 domain superfamily protein;(source:Araport11)	7.46475	0.00106762
AT2G32030		Acyl-CoA N-acyltransferases (NAT) superfamily protein;(source:Araport11)	7.43869	0.00115784
AT4G39670		Glycolipid transfer protein (GLTP) family protein;(source:Araport11)	7.43234	0.000793401
ATCG00620	TRNP	tRNA-Pro	7.42978	0.0044331
AT5G55150		F-box SKIP23-like protein (DUF295);(source:Araport11)	7.42965	0.00434235
AT1G80960		F-box and Leucine Rich Repeat domains containing protein;(source:Araport11)	7.39921	0.00113206
ATMG00670	ORF275	transmembrane protein;(source:Araport11)	7.39493	0.00056092
AT4G25200	HSP23.6-MITO	AtHSP23.6-mito mRNA, nuclear gene encoding mitochondrial	7.3745	0.000948592
AT4G03820		transmembrane protein, putative (DUF3537);(source:Araport11)	7.34823	0.00196298
AT5G15980		Pentatricopeptide repeat (PPR) superfamily protein;(source:Araport11)	7.34499	0.00187629
AT3G53900	UPP	Encodes UPP, a plastidial uracil phosphoribosyltransferase (UPRT) involved in uracil salvage. Loss-of-function mutation causes dramatic growth retardation, a pale-green to albino phenotype, abnormal root morphology and chloroplastic disorders.	7.34339	0.00188505
AT5G39800		Mitochondrial ribosomal protein L27;(source:Araport11)	7.33448	0.000898983
AT2G17250	EMB2762	Encodes a nucleolar protein that is a ribosome biogenesis co-factor. Mutants display aberrant RNA processing and homozygous embryos arrest in the globular stage of development.	7.32524	0.00374426
AT1G16730	UP6	hypothetical protein;(source:Araport11)	7.3242	0.00411145
AT1G02690	IMPA-6	Putative importin alpha isoform. When overexpressed can rescue the impa-4 decreased transformation susceptibility phenotype.	7.31932	0.00121355
AT1G80840	WRKY40	Pathogen-induced transcription factor. Binds W-box sequences in vitro. Forms protein complexes with itself and with WRKY40 and WRKY60. Coexpression with WRKY18 or WRKY60 made plants more susceptible to both P. syringae and B. cinerea. WRKY18, WRKY40, and WRKY60 have partially redundant roles in response to the hemibiotrophic bacterial pathogen Pseudomonas syringae and the necrotrophic fungal path…	7.31854	0.00205584
AT2G39518	CASPL4D2	Uncharacterized protein family (UPF0497);(source:Araport11)	7.31637	0.00894929
AT1G08410	LSG1-2	Encodes a large 60S subunit nuclear export GTPase 1 that is required for 40S maturation and is involved in ribosome biogenesis and affects multiple auxin-regulated development processes.	7.31465	0.00257677
AT4G24110		NADP-specific glutamate dehydrogenase;(source:Araport11)	7.26223	0.00104132
AT4G01360	BPS3	Encodes a protein related to BYPASS1 (BPS1). Regulates production of mobile compound: bps signal.	7.25985	0.000846574
AT2G26970		Polynucleotidyl transferase, ribonuclease H-like superfamily protein;(source:Araport11)	7.25863	0.000805266
AT1G26620		T-box transcription factor, putative (DUF863);(source:Araport11)	7.23878	0.00161533
AT2G15760		calmodulin-binding protein (DUF1645);(source:Araport11)	7.22581	0.00752852
AT1G35140	PHI-1	EXL1 is involved in the C-starvation response. Phenotypic changes of an exl1 loss of function mutant became evident only under corresponding experimental conditions. For example, the mutant showed diminished biomass production in a short-day/low light growth regime, impaired survival during extended night, and impaired survival of anoxia stress.	7.21611	0.00187371
AT1G20140	SK4	SKP1-like 4;(source:Araport11)	7.21415	0.00206965
AT3G02320	TRM1A	N2,N2-dimethylguanosine tRNA methyltransferase;(source:Araport11)	7.1896	0.000986977
AT4G23530		ROH1, putative (DUF793);(source:Araport11)	7.17889	0.00150622
AT1G01480	ACS2	a member of the 1-aminocyclopropane-1-carboxylate (ACC) synthase (S-adenosyl-L-methionine methylthioadenosine-lyase, EC 4.4.1.14) gene family, isolated from a flower-specific cDNA library.	7.17331	0.00570737
AT4G30150		Urb2/Npa2 family protein;(source:Araport11)	7.17129	0.00552887
AT5G26710		Glutamyl/glutaminyl-tRNA synthetase, class Ic;(source:Araport11)	7.16616	0.00115664
AT5G46080		Protein kinase superfamily protein;(source:Araport11)	7.16536	0.0017508
AT5G19230		Glycoprotein membrane precursor GPI-anchored;(source:Araport11)	7.16367	7.86101e-05
AT1G76650	CML38	calmodulin-like 38;(source:Araport11)	7.1606	9.08704e-05
AT2G07815		LOW protein: cytochrome C biogenesis ccmF-like protein;(source:Araport11)	7.15449	0.00194745
AT1G48745		hypothetical protein;(source:Araport11)	7.15256	0.00121095
AT5G54130		Calcium-binding endonuclease/exonuclease/phosphatase family;(source:Araport11)	7.14646	0.00138865
AT2G33585		subtilisin-like protease;(source:Araport11)	7.14304	0.00559236
AT1G76470		NAD(P)-binding Rossmann-fold superfamily protein;(source:Araport11)	7.14025	0.00415383
AT3G18510		ATP-dependent helicase/nuclease subunit;(source:Araport11)	7.13706	0.00114516
AT5G46295		transmembrane protein;(source:Araport11)	7.12156	0.00216408
AT5G06760	LEA4-5	Encodes LEA4-5, a member of the Late Embryogenesis Abundant (LEA) proteins which typically accumulate in response to low water availability conditions imposed during development or by the environment. Most of the diverse set of LEA proteins can be grouped according to properties such as high hydrophilicity and high content of glycine or other small amino acids in what has been termed hydrophilins…	7.11905	0.00843392
AT2G14620	XTH10	xyloglucan endotransglucosylase/hydrolase 10;(source:Araport11)	7.11252	0.00347098
AT5G55400	ATFIM4	Encodes a member of the fimbrin family. Different members of the fimbrin/plastin family have diverged biochemically during evolution to generate either tight actin bundles or loose networks with distinct biochemical and biophysical properties. FIM4 generates both actin bundles and branched actin filaments whereas FIM5 only generates actin bundles.	7.10766	0.00116643
AT2G25440	RLP20	receptor like protein 20;(source:Araport11)	7.10487	0.00129991
AT3G57240	BG3	encodes a member of glycosyl hydrolase family 17	7.09333	0.00159371
AT2G17740	VLG	VACUOLELESS GAMETOPHYTES (VLG) as a DC1 domain containing protein that is found in the endomembrane system. It is essential for both female and male gametophyte development.	7.08744	0.00711336
AT3G14560		hypothetical protein;(source:Araport11)	7.08167	0.00140554
AT1G28350		Nucleotidylyl transferase superfamily protein;(source:Araport11)	7.08128	0.00133728
AT3G08620		RNA-binding KH domain-containing protein;(source:Araport11)	7.0795	0.00155184
AT5G57220	CYP81F2	member of CYP81F, involved in glucosinolate metabolism. Mutants had impaired resistance to fungi. The mRNA is cell-to-cell mobile.	7.07845	0.00845629
AT5G45000		Disease resistance protein (TIR-NBS-LRR class) family;(source:Araport11)	7.07805	0.00383527
AT3G54030	BSK6	kinase with tetratricopeptide repeat domain-containing protein;(source:Araport11)	7.07285	0.00294492
AT3G07580		hypothetical protein;(source:Araport11)	7.0727	0.00136315
AT3G24515	UBC37	ubiquitin-conjugating enzyme 37;(source:Araport11)	7.06325	0.00178862
AT2G32200	ATHCYSTM5	cysteine-rich/transmembrane domain A-like protein;(source:Araport11)	7.04388	0.00253316
AT1G16420	MC8	Encodes a metacaspase (cysteine-type endopeptidase) that is involved in promoting programmed cell death in response to hydrogen peroxide (H2O2), UV light, and methyl viologen (MV). Transcript levels rise in response to UV-C, H2O2, and MV. In vitro assays demonstrate that this enzyme has a preference for cleaving after an arginine residue, and it has a pH optimum of 8.0.	7.03566	0.0071364
AT3G47380	ATPMEI11	Pectin methylesterase inhibitor that is involved in resistance to Botrytis cinerea. Affects PME activity during infection to prevent disease.	7.02864	0.00578799
AT1G10070	BCAT-2	Encodes a chloroplast branched-chain amino acid aminotransferase. Complements the yeast leu/iso-leu/val auxotrophy mutant. Involved in cell wall development.	7.02287	0.00205118
AT2G46590	DAG2	Encodes a protein containing Dof zinc finger motifs that is a positive regulator of light-mediated seed germination. Its expression is limited to vascular system of the mother plant. A recessive mutation is inherited as maternal-effect and expression is not detected in the embryo. Mutants are defective in seed germination and are more dependent on light and cold treatment and less sensitive to gi…	7.0201	0.00194167
AT3G16810	PUM24	Encodes a member of the Arabidopsis Pumilio (APUM) proteins containing PUF domain (eight repeats of approximately 36 amino acids each). PUF proteins regulate both mRNA stability and translation through sequence-specific binding to the 3' UTR of target mRNA transcripts.	7.01455	0.0028163
AT2G25140	CLPB4	Encodes ClpB4, which belongs to the Casein lytic proteinase/heat shock protein 100 (Clp/Hsp100) family. Targeted to the mitochondrion, also referred to as ClpB-m. Transcripts of ClpB4 accumulate dramatically at high temperatures, suggesting that it may be involved in response to heat stress.	7.00876	0.00135758
AT4G25680		PPPDE putative thiol peptidase family protein;(source:Araport11)	7.003	0.00136268
AT1G17960		Threonyl-tRNA synthetase;(source:Araport11)	6.99086	0.00639681
AT5G16980		Zinc-binding dehydrogenase family protein;(source:Araport11)	6.99048	0.00380536
AT3G14395	MAT1	Novel gene of unknown functio that is conserved among monocots and dicots. Potentially associated with plant responses to spider mite feeding (PMID:28649257).	6.98269	0.00438855
AT5G60040	NRPC1	Encodes a subunit of RNA polymerase III (aka RNA polymerase C).	6.97989	0.00248466
AT5G11750		Ribosomal protein L19 family protein;(source:Araport11)	6.97462	0.00132027
AT1G69900		Actin cross-linking protein;(source:Araport11)	6.97279	0.00614577
AT1G63530		hypothetical protein;(source:Araport11)	6.95558	0.0015445
AT5G11240	NUGWD1	GHS40 encodes a WD40 protein, that is localized in the nucleus and nucleolus. In the presence of high glucose it negatively regulates the expression of abscisic acid degradation and signaling genes.	6.95179	0.00284075
AT1G58420		Uncharacterized conserved protein UCP031279;(source:Araport11)	6.94394	3.61912e-07
AT1G30755	PSI2	elongation factor G, putative (DUF668);(source:Araport11)	6.93768	0.00276359
AT4G18253		receptor Serine/Threonine kinase-like protein;(source:Araport11)	6.93609	0.00836168
AT2G29490	GSTU1	Encodes glutathione transferase belonging to the tau class of GSTs. Naming convention according to Wagner et al. (2002).	6.93037	0.00161713
AT3G47090		Leucine-rich repeat protein kinase family protein;(source:Araport11)	6.90419	0.00229952
AT1G25250	IDD16	Encodes a transcription factor that, together with IDD14 and IDD15, regulates auxin biosynthesis and transport and thus aerial organ morphogenesis and gravitropic responses.	6.89675	0.00197679
AT5G20930	TSL	Nuclear serine/threonine protein kinase that requires a coiled-coil region for oligomerization and catalytic activity. Required for leaf and flower development and is involved in the regulation of RNA interference. Expression localized to the developing style by stage 13.	6.89373	0.0018142
AT4G01700		Chitinase family protein;(source:Araport11)	6.8888	0.00807752
AT2G28130	ASAP1	NSE5 subunit of the SMC5/6 complex.	6.88693	0.00330519
AT1G02820	LEA3	Late embryogenesis abundant 3 (LEA3) family protein;(source:Araport11)	6.88622	8.76868e-05
AT5G22520		hypothetical protein;(source:Araport11)	6.88421	0.00784364
AT2G02220	PSKR1	Encodes a protein interacting with phytosulfokine, a five amino acid sulfated peptide (YIYTQ). Contains dual guanylate cyclase and kinase catalytic activities that operate in vivo.	6.87908	0.00473599
AT5G65600	LECRK-IX.2	Concanavalin A-like lectin protein kinase family protein;(source:Araport11)	6.867	0.00193808
AT5G02460		Dof-type zinc finger DNA-binding family protein;(source:Araport11)	6.86566	0.00209618
AT3G01800		Ribosome recycling factor;(source:Araport11)	6.86202	0.00222524
AT3G60966		RING/U-box superfamily protein;(source:Araport11)	6.86045	0.00233461
AT3G19540		glutamyl-tRNA (Gln) amidotransferase subunit A (DUF620);(source:Araport11)	6.85235	0.00224961
AT1G18850	PCP2	PCP2 encodes a novel plant specific protein that is co-expressed with components of pre-rRNA processing complex. Co-localizes with NuGWD1 and SWA1.	6.84766	0.00190368
AT5G22140		FAD/NAD(P)-binding oxidoreductase family protein;(source:Araport11)	6.83982	0.00349296
AT2G25350		Phox (PX) domain-containing protein;(source:Araport11)	6.83836	0.00400384
AT4G23610		Late embryogenesis abundant (LEA) hydroxyproline-rich glycoprotein family;(source:Araport11)	6.83574	0.00750654
AT2G38470	WRKY33	Member of the plant WRKY transcription factor family. Regulates the antagonistic relationship between defense pathways mediating responses to P. syringae and necrotrophic fungal pathogens. Located in nucleus. Involved in response to various abiotic stresses - especially salt stress.	6.83157	0.00023549
AT1G03030		P-loop containing nucleoside triphosphate hydrolases superfamily protein;(source:Araport11)	6.82625	0.00202678
AT1G08173		None;(source:Araport11)	6.81798	0.00877728
AT3G10815		RING/U-box superfamily protein;(source:Araport11)	6.79971	0.00206038
AT1G72130	NPF5.11	Tonoplast localized pH dependent, low affinity nitrogen transporter.In shoots, expressed in leaf veins and mesophyll. In roots, GUS activity was detected in root vascular stele. More highly expressed in roots.	6.79632	0.00217364
AT3G09670	PDP2	Tudor/PWWP/MBT superfamily protein;(source:Araport11)	6.79454	0.00330385
AT3G27190	UKL2	One of the homologous genes predicted to encode proteins with UPRT domains (Uracil phosphoribosyltransferase). Five of these genes (At5g40870, At3g27190, At1g55810, At4g26510 and At3g27440) show a high level of identity, and are annotated as also containing a N-terminal uracil kinase (UK) domain. These genes are referred to as UKL1 (UK-like 1), UKL2, UKL3, UKL4 and UKL5, respectively.	6.79092	0.00202723
AT3G08870	LECRK-VI.1	Concanavalin A-like lectin protein kinase family protein;(source:Araport11)	6.78845	0.00251814
AT3G50970	LTI30	Belongs to the dehydrin protein family, which contains highly conserved stretches of 7-17 residues that are repetitively scattered in their sequences, the K-, S-, Y- and lysine rich segments. LTI29 and LTI30 double overexpressors confer freeze tolerance. Located in membranes. mRNA upregulated by water deprivation and abscisic acid. The mRNA is cell-to-cell mobile.	6.78837	0.00944119
AT4G36580		AAA-type ATPase family protein;(source:Araport11)	6.78825	0.00321796
AT3G03900	APK3	Provides activated sulfate for the sulfation of secondary metabolites, including the glucosinolates. Redundant with APK4.	6.7546	0.00217051
AT2G17670		Tetratricopeptide repeat (TPR)-like superfamily protein;(source:Araport11)	6.753	0.00201945
AT2G35070		transmembrane protein;(source:Araport11)	6.75016	0.00454106
AT1G17180	GSTU25	Encodes glutathione transferase belonging to the tau class of GSTs. Naming convention according to Wagner et al. (2002). Detoxification of the environmental pollutant 2,4,6-trinitrotoluene. Arabidopsis plant over-expressing At1g17180 were more resistant to TNT, removed more TNT from sterile and soil-based media, and had reduced levels of glutathione when grown in the presence of TNT.	6.74642	0.000327829
AT1G05680	UGT74E2	Encodes a UDP-glucosyltransferase, UGT74E2, that acts on IBA (indole-3-butyric acid) and affects auxin homeostasis. The transcript and protein levels of this enzyme are strongly induced by H2O2 and may allow integration of ROS (reactive oxygen species) and auxin signaling. This enzyme can also transfer glycosyl groups to several compounds related to the explosive TNT when this synthetic compound …	6.73942	1.2114e-08
AT5G50970		transducin family protein / WD-40 repeat family protein;(source:Araport11)	6.73919	0.00213668
AT4G22070	WRKY31	member of WRKY Transcription Factor; Group II-b	6.72569	0.00947087
AT2G19190	FRK1	Encodes a receptor-like protein kinase that is involved in early defense signaling. Expression of this gene is strongly induced during leaf senescence. It is a target of the transcription factor AtWRKY6.	6.72052	0.00325604
AT5G06350		ARM repeat superfamily protein;(source:Araport11)	6.71572	0.0028364
AT1G47480		alpha/beta-Hydrolases superfamily protein;(source:Araport11)	6.71491	0.00926972
AT4G16780	HB-2	Encodes a homeodomain-leucine zipper protein that is rapidly and strongly induced by changes in the ratio of red to far-red light. It is also involved in cell expansion and cell proliferation and in the response to auxin. The mRNA is cell-to-cell mobile.	6.71042	0.0097513
AT5G04130	GYRB2	Encodes a protein that when expressed together with GYRA generates an active supercoiling DNA gyrase enzyme that shares similar properties to its bacterial counterpart, including sensitivity to gyrase-specific antibiotics.	6.7066	0.00369389
AT4G23150	CRK7	Encodes a cysteine-rich receptor-like protein kinase.	6.70576	0.000168237
AT5G13210		Uncharacterized conserved protein UCP015417, vWA;(source:Araport11)	6.70363	1.65084e-06
AT3G60580		C2H2-like zinc finger protein;(source:Araport11)	6.70216	0.00293303
AT5G13320	PBS3	Encodes an enzyme capable of conjugating amino acids to 4-substituted benzoates. 4-HBA (4-hydroxybenzoic acid) and pABA (4-aminobenzoate) may be targets of the enzyme in Arabidopsis, leading to the production of pABA-Glu, 4HBA-Glu, or other related compounds. This enzyme is involved in disease-resistance signaling. It is required for the accumulation of salicylic acid, activation of defense respo…	6.69687	8.93328e-07
AT3G61390		RING/U-box superfamily protein;(source:Araport11)	6.69164	0.00443615
AT5G42010		Transducin/WD40 repeat-like superfamily protein;(source:Araport11)	6.68488	0.00253027
AT1G13480		hypothetical protein (DUF1262);(source:Araport11)	6.67814	0.00352959
AT3G15357		phosphopantothenoylcysteine decarboxylase subunit;(source:Araport11)	6.67624	0.00979401
AT5G19210		P-loop containing nucleoside triphosphate hydrolases superfamily protein;(source:Araport11)	6.67561	0.00343072
AT3G13380	BRL3	Similar to BRI, brassinosteroid receptor protein.	6.67556	0.00267607
AT1G49630	PREP2	Zinc metalloprotease pitrilysin subfamily A. Signal peptide degrading enzyme targeted to mitochondria and chloroplasts. Expressed in flower, leaf and root. Not expressed in silique and shoot.	6.67384	0.0031085
AT4G32690	GLB3	Encodes a hemoglobin (Hb) with a central domain similar to the 'truncated Hbs of bacteria, protozoa and fungi. The 3D structure of these types of Hbs is a 2-on-2 arrangement of alpha-helices as opposed to the 3-on-3 arrangement of the standard globin fold. This type of Hb is not found in animals or yeast.	6.66957	0.00525485
AT4G12120	SEC1B	member of KEULE Gene Family	6.66609	0.00265888
AT1G23410		Ribosomal protein S27a / Ubiquitin family protein;(source:Araport11)	6.64055	0.00476852
AT5G49020	PRMT4A	Encodes a type I protein arginine methyltransferase. PRMT4a can catalyze the asymmetric dimethylation of arginines 2,17, and 26 on histone 3 and can also methylate myelin basic protein in vitro. Double mutants lacking PRMT4a and 4b have reduced levels of histone 3 methylated at R17. These double mutants flower late due to defects in the autonomous pathway and they have elevated levels of FLC tran…	6.63935	0.00564717
AT3G21780	UGT71B6	Encodes a protein with UDP-glucosyl transferase activity that was shown to preferentially glucosylates abscisic acid (ABA), and not its catabolites. Moreover, UGT71B6 was shown to have a strict preference for the naturally-occurring ABA enantiomer, (+)-ABA, and not its 'unnatural' relative, (-)-ABA. This is in contrast to the other identified UGT genes catalyzing the glucosylation of ABA which we…	6.63806	0.00935725
AT5G62990	emb1692	Ubiquitin carboxyl-terminal hydrolase family protein;(source:Araport11)	6.63138	0.000169138
AT1G72520	LOX4	PLAT/LH2 domain-containing lipoxygenase family protein;(source:Araport11)	6.62675	0.00262351
AT1G09815	POLD4	polymerase delta 4;(source:Araport11)	6.62227	0.000136122
AT3G48250	BIR6	Encodes a pentatricopeptide repeat protein implicated in splicing of intron 1 of mitochondrial nad7 transcripts.	6.61953	0.00478156
AT4G23160	CRK8	Encodes a cysteine-rich receptor-like protein kinase.	6.61749	0.00267895
AT5G40550	SGF29b	SGF29 tudor-like domain-containing protein;(source:Araport11)	6.61612	0.00355048
AT2G45760	BAP2	encodes a protein that is similar to BONZAI1-binding protein BAP1.	6.61503	3.57535e-05
AT2G38840		Guanylate-binding family protein;(source:Araport11)	6.60723	0.00325585
AT5G10490	MSL2	A member of MscS-like gene family, structurally very similar to MSL3, comprising of an N-terminal chloroplast transit peptide, five trans-membrane helices and a C-terminal cytoplasmic domain. Mutant plants showed abnormalities in the size and shape of plastids. MSL2-GFP was localized to discrete foci on the plastid envelope and co-localize with the plastid division protein AtMinE.	6.60122	0.00489516
AT4G21530	APC4	Transducin/WD40 repeat-like superfamily protein;(source:Araport11)	6.6012	0.00299339
AT1G49150		transmembrane protein;(source:Araport11)	6.5989	0.00315949
AT4G15233	ABCG42	ABC-2 and Plant PDR ABC-type transporter family protein;(source:Araport11)	6.59409	0.00309802
AT1G17380	JAZ5	jasmonate-zim-domain protein 5;(source:Araport11)	6.58877	0.00173812
AT1G34420		leucine-rich repeat transmembrane protein kinase family protein;(source:Araport11)	6.58435	0.00367558
AT1G66700	PXMT1	A member of the Arabidopsis SABATH methyltransferase gene family. Encodes PXMT1, a methyltransferase that methylates 1,7-paraxanthine.	6.57968	0.000200312
AT1G05750	PDE247	Encodes a pentatricopeptide repeat protein required for editing of rpoA and clpP chloroplast transcripts.	6.57851	0.00547161
AT4G29170	ATMND1	A homolog of yeast, mouse and human mnd1delta protein. Null mutants exhibit normal vegetative and flower development; however, during prophase I, chromosomes become fragmented resulting in random distribution of the fragments between polyads. Both male and female meiosis are defective and strong accumulation of AtRAD51 was observed in the inflorescence nuclei of mutant plants. Similarly to its ye…	6.5776	0.00280698
AT4G22550	LPPBETA	Phosphatidic acid phosphatase (PAP2) family protein;(source:Araport11)	6.57399	0.00407276
AT5G43420		RING/U-box superfamily protein;(source:Araport11)	6.569	0.0051949
AT4G11655	CASPL4A4	Uncharacterized protein family (UPF0497);(source:Araport11)	6.56254	0.00326955
AT1G65480	FT	FT, together with LFY, promotes flowering and is antagonistic with its homologous gene, TERMINAL FLOWER1 (TFL1). FT is expressed in leaves and is induced by long day treatment. Either the FT mRNA or protein is translocated to the shoot apex where it induces its own expression. Recent data suggests that FT protein acts as a long-range signal. FT is a target of CO and acts upstream of SOC1.	6.55181	0.00631306
AT1G24600		hypothetical protein;(source:Araport11)	6.55143	0.00315702
AT1G61800	GPT2	glucose6-Phosphate/phosphate transporter 2. Expression is upregulated in the shoot of cax1/cax3 mutant. The mRNA is cell-to-cell mobile.	6.53999	9.36759e-06
AT3G14440	NCED3	Encodes 9-<i>cis</i>-epoxycarotenoid dioxygenase, a key enzyme in the biosynthesis of abscisic acid. Regulated in response to drought and salinity. Expressed in roots, flowers and seeds. Localized to the chloroplast stroma and thylakoid membrane.	6.53533	0.00489696
AT5G62070	IQD23	IQ-domain 23;(source:Araport11)	6.53486	0.00286327
AT5G27210	CAND8	Protein of unknown function, transmembrane-40;(source:Araport11)	6.52884	0.00587358
AT5G01230	SCS9	Encodes a tRNA methyltransferase that mediates the 2'-O-ribose methylation of selected tRNA species in the anticodon loop. Mutation of this gene compromises plant immunity against bacteria.	6.52444	0.00316009
AT1G27680	APL2	ADP-glucose pyrophosphorylase catalyzes the first, rate limiting step in starch biosynthesis. The large subunit plays a regulatory role whereas the small subunit (ApS) is the catalytic isoform. Four isoforms of the large subunit (ApL1-4) have been described.Mutational analysis of APS1 suggests that APL1 and APL2 can compensate for loss of APS1 catalytic activity,suggesting both have catalytic as …	6.52219	0.00568689
AT5G58270	ABCB25	Encodes a mitochondrial half-molecule ABC transporter, a member of ATM subfamily. Mutants are dwarfed, chlorotic plants with altered leaf morphology. ATM3 transcription is induced by Cd(II) or Pb(II). Involved in heavy metal resistance. Arabidopsis thaliana has three ATM genes, namely ATM1, ATM2 and ATM3. Only ATM3 has an important function for plant growth. Role in Moco biosynthesis.	6.51722	0.00584283
AT1G29965		Ribosomal protein L18ae/LX family protein;(source:Araport11)	6.51712	0.00561768
AT1G05675		UDP-Glycosyltransferase superfamily protein;(source:Araport11)	6.5085	0.00385184
AT5G61950		Ubiquitin carboxyl-terminal hydrolase-related protein;(source:Araport11)	6.50704	0.00853563
AT5G03890		hypothetical protein;(source:Araport11)	6.50232	0.0039681
AT4G16100		heat shock protein, putative (DUF789);(source:Araport11)	6.48753	0.00326078
AT4G22710	CYP706A2	member of CYP706A	6.48486	0.00344813
AT5G64870		SPFH/Band 7/PHB domain-containing membrane-associated protein family;(source:Araport11)	6.47612	0.00768661
AT1G06960	U2BL	Similar to U2B'. Functions in cold stress induced alternative splicing.	6.47534	0.00374754
AT3G07520	GLR1.4	member of Putative ligand-gated ion channel subunit family. Contains a functional cation - permeable pore domain. Involved in cellular cation homeostasis.	6.47427	0.00374711
AT1G76380		DNA-binding bromodomain-containing protein;(source:Araport11)	6.46104	0.00487971
AT5G03610		GDSL-motif esterase/acyltransferase/lipase. Enzyme group with broad substrate specificity that may catalyze acyltransfer or hydrolase reactions with lipid and non-lipid substrates.	6.45834	2.9412e-05
AT3G05810		IGR motif protein;(source:Araport11)	6.45751	0.00416536
AT1G34360	ATINFC-1	translation initiation factor 3 (IF-3) family protein;(source:Araport11)	6.45052	0.00414146
AT4G08555		hypothetical protein;(source:Araport11)	6.42754	3.43329e-07
AT1G02450	NIMIN1	NIMIN1 modulates PR gene expression according the following model: NPR1 forms a ternary complex with NIMIN1 and TGA factors upon SAR induction that binds to a positive regulatory cis-element of the PR-1 promoter, termed LS7. This leads to PR-1 gene induction. NIMIN1 decreases transcriptional activation, possibly through its EAR motif, which results in fine-tuning of PR-1 gene expression.	6.42517	0.00395733
AT5G24260		prolyl oligopeptidase family protein;(source:Araport11)	6.42063	0.00391334
AT5G12420		O-acyltransferase (WSD1-like) family protein;(source:Araport11)	6.4133	0.00432359
AT1G49360		F-box family protein;(source:Araport11)	6.41248	0.00689492
AT4G14370		Disease resistance protein (TIR-NBS-LRR class) family;(source:Araport11)	6.4107	0.00528893
AT4G08690		Sec14p-like phosphatidylinositol transfer family protein;(source:Araport11)	6.39233	0.00531014
AT2G32840		proline-rich family protein;(source:Araport11)	6.39211	0.0042652
AT5G58760	DDB2	Encodes a DDB1a interacting protein DDB2 required for UV-B tolerance and genomic integrity.	6.38943	0.00427251
AT5G06410	HSCB	HscB is a mitochondrial cochaperone involved in [Fe-S] cluster biosynthesis and iron homeostasis.	6.384	0.00487783
AT1G68290	ENDO2	Encodes an endonuclease ENDO2. ENDO2 purified from transgenic Arabidopsis digests RNA, ssDNA, and dsDNA, with a substrate preference for ssDNA and RNA. ENDO2 produced and purified from Nicotiana benthamiana expression showed no demonstrable endonuclease activity, either towards single stranded DNA or mismatches, in vitro.	6.38304	0.00497641
AT3G23910		reverse transcriptase-like protein;(source:Araport11)	6.3829	0.0074197
AT2G03505		Carbohydrate-binding X8 domain superfamily protein;(source:Araport11)	6.37848	0.00437468
AT5G45630		senescence regulator (Protein of unknown function, DUF584);(source:Araport11)	6.36976	0.00568978
AT5G26030	FC1	encodes ferrochelatase I located in plastids. Involved in heme biosynthesis in non-photosynthetic tissues and induced by oxidative stress in photosynthetic tissues to supply heme for defensive hemoproteins The mRNA is cell-to-cell mobile.	6.36967	0.00404221
AT5G44566		hypothetical protein;(source:Araport11)	6.36714	0.00680201
AT2G17570	CPT1	Undecaprenyl pyrophosphate synthetase family protein;(source:Araport11)	6.36555	0.00490949
AT4G39900		adenine deaminase;(source:Araport11)	6.36543	0.00603288
AT4G00900	ECA2	Type IIA (SERCA-type) Ca2+ ATPase, catalyzes the efflux of calcium from the cytoplasm.	6.35975	0.00372592
AT3G16350		Homeodomain-like superfamily protein;(source:Araport11)	6.35686	0.00405272
AT5G58540		Protein kinase superfamily protein;(source:Araport11)	6.348	0.00693603
AT2G39870		hypothetical protein;(source:Araport11)	6.3342	0.00380227
AT3G56620	UMAMIT10	nodulin MtN21-like transporter family protein	6.32549	0.00830735
AT3G51940		oxidoreductase/transition metal ion-binding protein;(source:Araport11)	6.32305	0.00806002
AT2G35040		AICARFT/IMPCHase bienzyme family protein;(source:Araport11)	6.32047	0.000618966
AT5G61930	APO3	ACCUMULATION OF PHOTOSYSTEM ONE 3	6.31242	0.00546944
AT2G20010		Gls protein (DUF810);(source:Araport11)	6.31	0.00393531
AT1G21240	WAK3	encodes a wall-associated kinase The mRNA is cell-to-cell mobile.	6.2894	0.00383016
AT5G05700	ATE1	Encodes an arginyl-tRNA:protein transferase (ATE1), a component of the N-end rule pathway that targets protein degradation through the identity of the amino-terminal residue of specific protein substrates. Arabidopsis contains two ATE genes: At5g05700/ATE1, At3g11240/ATE2. Another component of the N-end rule pathway is At5g02310/PROTEOLYSIS6 (PRT6). PRT6 and ATE were shown to regulate seed after-…	6.27202	0.00730442
AT2G19280		Pentatricopeptide repeat (PPR) superfamily protein;(source:Araport11)	6.26791	0.00963472
AT2G30750	CYP71A12	putative cytochrome P450	6.26576	1.21134e-05
AT5G08160	PK3	Encodes a serine/threonine protein kinase.	6.26297	0.000491196
AT4G00530		UvrABC system protein A;(source:Araport11)	6.25593	0.00657173
AT3G21700	SGP2	Monomeric G protein. Expressed in root epidermal cells that are destined to become atrichoblasts. Also expressed during pollen development and in the pollen tube tip.	6.2553	0.00608711
AT1G78000	SULTR1;2	Encodes a sulfate transporter that can restore sulfate uptake capacity of a yeast mutant lacking sulfate transporter genes.	6.25357	0.00844488
AT5G11390	WIT1	Encodes one of the WPP domain-interacting proteins (WIT1/AT5G11390, WIT2/AT1G68910) required for RanGAP nuclear envelope association in root tip cells. Ran GTPase plays essential roles in multiple cellular processes, including nucleocytoplasmic transport, spindle formation, and postmitotic nuclear envelope reassembly. The cytoplasmic Ran GTPase activating protein RanGAP is critical to establish a…	6.25256	0.00920006
AT4G10860		hypothetical protein;(source:Araport11)	6.25192	0.00514551
AT4G21940	CPK15	member of Calcium Dependent Protein Kinase	6.24885	0.00568485
AT3G45090		P-loop containing nucleoside triphosphate hydrolases superfamily protein;(source:Araport11)	6.24875	0.00489312
AT5G16890		Exostosin family protein;(source:Araport11)	6.23928	0.00532476
AT5G02200	FHL	Encodes a small plant-specific protein with both nuclear localization and nuclear export signals that is specifically required, together with FHY1, for the light-regulated nuclear accumulation of phyA.	6.23225	0.00478488
AT2G30020	AP2C1	Encodes AP2C1. Belongs to the clade B of the PP2C-superfamily. Acts as a MAPK phosphatase that negatively regulates MPK4 and MPK6.	6.2078	0.00776996
AT4G13820		Leucine-rich repeat (LRR) family protein;(source:Araport11)	6.19281	0.00616098
AT1G36622		transmembrane protein;(source:Araport11)	6.18459	0.000247001
AT1G73965	CLE13	Member of a large family of putative ligands homologous to the Clavata3 gene. Consists of a single exon. Can partially replace CLV3 function in vivo.	6.16514	0.00583525
AT4G25800		Calmodulin-binding protein;(source:Araport11)	6.16106	0.00629716
AT2G03670	CDC48B	CDC48 - like protein AAA-type ATPaseCell. division control protein 48 homolog B	6.15267	0.00689771
AT1G44130		Eukaryotic aspartyl protease family protein;(source:Araport11)	6.14412	0.0059436
AT4G34570	THY-2	Encodes a bifunctional dihydrofolate reductase - thymidylate synthase gene. This is unique in Arabidopsis and protozoa. Other organisms have independent genes for this function.	6.13992	0.00951756
AT1G44890		inner membrane OXA1-like protein;(source:Araport11)	6.13542	0.0097984
AT2G44120		Ribosomal protein L30/L7 family protein;(source:Araport11)	6.12885	5.30712e-06
AT3G55960		Haloacid dehalogenase-like hydrolase (HAD) superfamily protein;(source:Araport11)	6.12877	0.000660896
AT1G65610	KOR2	Six-hairpin glycosidases superfamily protein;(source:Araport11)	6.12578	0.00661015
AT1G13310		Endosomal targeting BRO1-like domain-containing protein;(source:Araport11)	6.11656	0.00629033
AT4G19970		nucleotide-diphospho-sugar transferase family protein;(source:Araport11)	6.111	0.00147242
AT4G24390	AFB4	RNI-like superfamily protein;(source:Araport11)	6.10679	0.00820657
AT3G04380	SUVR4	Encodes SUVR4, a nucleolar histone methyltransferase with preference for monomethylated H3K9. One of the four closely related Arabidopsis SUVR proteins that belong to the SU(VAR)3-9 subgroup of SET-domain proteins. Proteins containing the evolutionarily conserved SET domain are involved in regulation of eukaryotic gene expression and chromatin structure through their histone lysine methyltransfer…	6.10091	0.00950626
AT3G11240	ATE2	Encodes an arginyl-tRNA:protein arginyltransferase (ATE2), a component of the N-end rule pathway that targets protein degradation through the identity of the amino-terminal residue of specific protein substrates. Arabidopsis contains two ATE genes: At5g05700/ATE1, At3g11240/ATE2. Another component of the N-end rule pathway is At5g02310/PROTEOLYSIS6 (PRT6). PRT6 and ATE were shown to regulate seed…	6.09559	0.00778579
AT1G01560	MPK11	Member of MAP Kinase family. Flg22-induced activation is blocked by AvrRpt2.	6.08756	8.6757e-06
AT1G78910		Pseudouridine synthase family protein;(source:Araport11)	6.0838	0.00751665
AT1G51170	UCN	Encodes an active AGC VIII protein kinase that interacts with the putative transcription factor ATS and regulates planar growth during integument development in the ovule. Mutants exhibit ectopic growth in filaments and petals, as well as aberrant embryogenesis.	6.0768	0.00605039
AT4G23810	WRKY53	member of WRKY Transcription Factor; Group III	6.06794	0.000700635
AT3G60310		acyl-CoA synthetase family protein;(source:Araport11)	6.06322	0.00886732
AT1G05520	ATSEC23B	Sec23/Sec24 protein transport family protein;(source:Araport11)	6.063	0.00937315
AT2G44010		hypothetical protein;(source:Araport11)	6.0574	0.00552343
AT3G17120		transmembrane protein;(source:Araport11)	6.05698	0.00730688
AT4G17490	ERF6	Encodes a member of the ERF (ethylene response factor) subfamily B-3 of ERF/AP2 transcription factor family (ATERF-6). The protein contains one AP2 domain. There are 18 members in this subfamily including ATERF-1, ATERF-2, AND ATERF-5. It is involved in the response to reactive oxygen species and light stress.	6.05128	0.008652
AT1G18090		5-3 exonuclease family protein;(source:Araport11)	6.05114	0.0088584
AT5G43980	PDLP1	Encodes a plasmodesmal protein that affects the intercellular movement of molecules through the plasmodesmata. The cytoplasmic C-terminal portion of the protein is connected to the apoplastic N-terminal portion of the protein by a single transmembrane domain (TMD). It is transported to the plasmodesmata through the secretory pathway. PDLP1 has two DUF26 domains and a signal peptide, but the prope…	6.0392	0.00715049
AT4G22590	TPPG	Haloacid dehalogenase-like hydrolase (HAD) superfamily protein;(source:Araport11)	6.03608	0.00136127
AT5G06730		Peroxidase superfamily protein;(source:Araport11)	6.02446	0.0094777
AT1G21910	DREB26	encodes a member of the DREB subfamily A-5 of ERF/AP2 transcription factor family. The protein contains one AP2 domain. There are 15 members in this subfamily including RAP2.1, RAP2.9 and RAP2.10.	6.01733	0.0019295
AT3G21400		dynein beta chain, ciliary protein;(source:Araport11)	6.00227	0.00914053
AT4G33200	XI-I	member of Myosin-like proteins	5.99319	0.00135761
AT1G51760	IAR3	encodes a member of the six Arabidopsis IAA-amino acid conjugate hydrolase subfamily and conjugates and conjugates IAA-Ala in vitro. Gene is expressed most strongly in roots, stems, and flowers. The mRNA is cell-to-cell mobile.	5.98317	1.77728e-06
AT1G05410		CDPK adapter, putative (DUF1423);(source:Araport11)	5.97096	0.00877031
AT3G05990		Leucine-rich repeat (LRR) family protein;(source:Araport11)	5.9547	0.00799362
AT4G34860	A/N-InvB	Plant neutral invertase family protein;(source:Araport11)	5.95465	0.00763935
AT1G63245	CLE14	Member of a large family of putative ligands homologous to the Clavata3 gene. Consists of a single exon. Can not replace CLV3 function in vivo.	5.94837	0.000292114
AT3G45730		hypothetical protein;(source:Araport11)	5.93741	9.24597e-05
AT1G71780		WD repeat protein;(source:Araport11)	5.93047	0.00163847
AT4G22280		F-box/RNI-like superfamily protein;(source:Araport11)	5.92687	0.00854906
AT4G12790		P-loop containing nucleoside triphosphate hydrolases superfamily protein;(source:Araport11)	5.90988	0.000369125
AT3G47580		Leucine-rich repeat protein kinase family protein;(source:Araport11)	5.90832	0.00998645
AT2G40860		protein kinase family protein / protein phosphatase 2C ( PP2C) family protein;(source:Araport11)	5.88822	0.00881702
AT3G63380	ACA12	ATPase E1-E2 type family protein / haloacid dehalogenase-like hydrolase family protein;(source:Araport11)	5.88444	5.66915e-08
AT5G64990	RABH1a	RAB GTPase homolog H1A;(source:Araport11)	5.83667	0.00834922
AT1G13520		hypothetical protein (DUF1262);(source:Araport11)	5.80465	1.98188e-05
AT5G23070	TK1B	Encodes a thymidine kinase that salvages DNA precursors.	5.79668	0.0095927
AT3G22370	AOX1A	Encodes AOX1a, an isoform of alternative oxidase that is expressed in rosettes, flowers, and root. The alternative oxidase of plant mitochondria transfers electrons from the ubiquinone pool to oxygen without energy conservations. It is regulated through transcriptional control and by pyruvate. Plays a role in shoot acclimation to low temperature. Also is capable of ameliorating reactive oxygen sp…	5.78803	3.93195e-06
AT4G31520		SDA1 family protein;(source:Araport11)	5.77937	0.00800703
AT1G22885		transmembrane protein;(source:Araport11)	5.76178	0.00189708
AT1G68620		alpha/beta-Hydrolases superfamily protein;(source:Araport11)	5.73548	0.000463356
AT2G18660	PNP-A	Encodes PNP-A (Plant Natriuretic Peptide A). PNPs are a class of systemically mobile molecules distantly related to expansins; their biological role has remained elusive. PNP-A contains a signal peptide domain and is secreted into the extracellular space. Co-expression analyses using microarray data suggest that PNP-A may function as a component of plant defence response and SAR in particular, an…	5.73383	2.80822e-05
AT1G76970		Target of Myb protein 1;(source:Araport11)	5.73202	0.000102107
AT4G36010		Pathogenesis-related thaumatin superfamily protein;(source:Araport11)	5.73046	0.00039363
AT1G08940		Phosphoglycerate mutase family protein;(source:Araport11)	5.7264	0.00290547
AT5G24110	WRKY30	member of WRKY Transcription Factor; Group III	5.71114	0.00849706
AT1G16280	RH36	Encodes a putative DEAD-box RNA helicase. Essential for female gametogenesis.	5.69798	0.00366466
AT2G32190	ATHCYSTM4	cysteine-rich/transmembrane domain A-like protein;(source:Araport11)	5.67796	2.15006e-05
AT3G48850	PHT3;2	Encodes a mitochondrial phosphate transporter. Modulates plant responses to salt stress.	5.66498	0.00415947
AT2G15790	SQN	SQN encodes the Arabidopsis homolog of cyclophilin 40 (CyP40). It is specifically required for the vegetative but not the reproductive maturation of the shoot. Belongs to one of the 36 carboxylate clamp (CC)-tetratricopeptide repeat (TPR) proteins (Prasad 2010, Pubmed ID: 20856808) with potential to interact with Hsp90/Hsp70 as co-chaperones.	5.63466	0.00256559
AT3G07273		hypothetical protein;(source:Araport11)	5.63365	0.00270754
AT5G02020	SIS	Encodes a protein involved in salt tolerance, names SIS (Salt Induced Serine rich).	5.60041	0.00343813
AT2G23420	NAPRT2	nicotinate phosphoribosyltransferase 2;(source:Araport11)	5.587	0.00449581
AT5G24990		enhanced disease resistance-like protein (DUF1336);(source:Araport11)	5.58464	0.00458015
AT2G41730		Expression in rosette leaves is activated by high concentration of boron.	5.58095	4.18484e-06
AT1G15520	ABCG40	ABC transporter family involved in ABA transport and resistance to lead. Localizes to plasma membrane. Upregulated by lead. Expressed in leaves, flowers, stomata and roots.	5.57784	2.20077e-05
AT2G27389		hypothetical protein;(source:Araport11)	5.55145	0.00416204
AT1G52160	TRZ3	Encodes a tRNase Z.	5.53907	0.009881
AT2G30770	CYP71A13	putative cytochrome P450	5.52578	3.5021e-05
AT1G56060	ATHCYSTM3	cysteine-rich/transmembrane domain protein B;(source:Araport11)	5.50587	3.5021e-06
AT1G32350	AOX1D	alternative oxidase 1D;(source:Araport11)	5.50255	0.000208348
AT4G02380	SAG21	Encodes AtLEA5 (late embryogenesis abundant like protein). Also known as SENESCENCE-ASSOCIATED GENE 21 (SAG21). Has a role on oxidative stress tolerance. mRNA levels are elevated in response to various stresses.	5.49802	9.09417e-05
AT1G07510	ftsh10	encodes an FtsH protease that is localized to the mitochondrion	5.40119	0.000654815
AT3G10190	CML36	Encodes a protein with sequence similarity to calmodulins. Loss of function mutations have decreased response to chitin elicitors suggesting a role in plant response to fungal pathogens.	5.36089	0.000142485
AT3G13610	F6'H1	Encodes a Fe(II)- and 2-oxoglutarate-dependent dioxygenase family gene F6'H1. Mutations in this gene compromise iron uptake and the production of fluorescent phenolics involved in Fe uptake. The mRNA is cell-to-cell mobile.	5.35723	0.0073016
AT2G13790	SERK4	somatic embryogenesis receptor-like kinase 4;(source:Araport11)	5.35035	0.000830478
AT1G11170		lysine ketoglutarate reductase trans-splicing-like protein (DUF707);(source:Araport11)	5.32989	0.0094368
AT4G16430	JAM3	bHLH3 interacts with JAZ proteins, and functions redundantly with bHLH13, bHLH14 and bHLH17 to negatively regulate jasmonate responses.	5.30267	0.00574193
AT5G13490	AAC2	Encodes mitochondrial ADP/ATP carrier	5.29098	0.000318461
AT5G27600	LACS7	Encode peroxisomal long-chain acyl-CoA synthetase. Activates fatty acids for further metabolism. Interacts with PEX5.	5.27559	0.00177324
AT1G24530		Transducin/WD40 repeat-like superfamily protein;(source:Araport11)	5.26199	0.00472337
AT1G44800	SIAR1	Encodes Siliques Are Red 1 (SIAR1). Functions as a bidirectional amino acid transporter that is crucial for the amino acid homeostasis of siliques. Member of nodulin MtN21-like transporter family.	5.26051	0.000346708
AT1G51800	IOS1	The gene encodes a putative member of the LRR-RLK protein family. Expressin and mutant analysis revealed that it contributes to the interaction between Arabidopsis and Hyaloperonospora arabidopsidis. and The mRNA is cell-to-cell mobile.	5.25966	0.000994677
AT5G41240	GSTT2	Encodes glutathione transferase belonging to the theta class of GSTs. Naming convention according to Wagner et al. (2002).	5.25391	0.00778682
AT2G47990	SWA1	Encodes a transducin family nucleolar protein with six WD40 repeats that is most likely involved in 18S rRNA biogenesis. The slow progression of the gametophytic division cycles in swa1 suggested that the SWA1 protein is required for the normal progression of mitotic division cycles through the regulation of cell metabolism. Ubiquitously expressed throughout the plant.	5.23805	0.00739261
AT4G36945		PLC-like phosphodiesterases superfamily protein;(source:Araport11)	5.23805	0.00135091
AT2G22830	SQE2	squalene epoxidase 2;(source:Araport11)	5.23449	0.00218119
AT1G67856		RING/U-box superfamily protein;(source:Araport11)	5.23317	0.00708391
AT3G52740	BIC1	Plant specific protein.BIC1 and BIC2 inhibit cryptochrome function by blocking blue light-dependent cryptochrome dimerization.Light activated transcription of BICs is mediated by cryptochromes.	5.22959	0.00720123
AT3G11850		myosin-binding protein (Protein of unknown function, DUF593);(source:Araport11)	5.22085	0.00526525
AT1G53760		K+-H+ exchange-like protein;(source:Araport11)	5.20966	0.00907616
AT2G38290	AMT2	encodes a high-affinity ammonium transporter, which is expressed in shoot and root. Expression in root and shoot is under nitrogen and carbon dioxide regulation, respectively.	5.20965	0.000605243
AT2G43620		Chitinase family protein;(source:Araport11)	5.2041	0.00590218
AT1G54510	NEK1	Encodes AtNEK1, a member of the NIMA-related serine/threonine kinases (Neks) that have been linked to cell-cycle regulation in fungi and mammals. Plant Neks might be involved in plant development processes.	5.19385	0.00582762
AT5G11030	ALF4	alf4-1 prevents initiation of lateral roots. Cannot be rescued by IAA. Protein belongs to a plant-specific gene family and is localized to the nucleus.	5.18183	0.00645007
AT1G80620		S15/NS1, RNA-binding protein;(source:Araport11)	5.16453	0.00934578
AT2G23450		Protein kinase superfamily protein;(source:Araport11)	5.16319	0.00202415
AT5G58770	CPT4	AtCPT7 synthesizes medium-chain polyprenols of approximately 55 carbons in length. The enzyme utlizes geranylgeranyl pyrophosphate (GGPP) and isopentenyl pyrophosphate (IPP) as substrates. The enzymatic product accumulates into plastdial membranes (DOI:10.1105/tpc.16.00796).	5.14421	0.00946512
AT1G61120	TPS04	Encodes a geranyllinalool synthase that produces a precursor to TMTT, a volatile plant defense C16-homoterpene. GES transcript levels rise in response to alamethicin, a fungal peptide mixture that damages membranes. This transcriptional response is blocked in JA biosynthetic and JA signaling mutants, but GES transcript levels still rise in response to alamethicin in mutants with salicylic acid an…	5.11944	0.00114021
AT1G07745	RAD51D	Is a suppressor of SNI1. Encodes a member of the RecA/RAD51 family of DNA recombination and repair proteins. Both RAD51 and SNI1 have a dual role in pathogen-related gene transcription and somatic homologous recombination.	5.11658	0.00334055
AT1G54380	GEMIN2	Encodes GEMIN2, a spliceosomal small nuclear ribonucleoprotein assembly factor conserved from yeast to humans. GEMIN2 is a key component of a posttranscriptional regulatory mechanism that ensures the appropriate acclimation of plants to daily and seasonal changes in temperature conditions. It controls the alternative splicing of several circadian clock genes and attenuates the effects of temperat…	5.114	0.00259526
AT1G02470		Polyketide cyclase/dehydrase and lipid transport superfamily protein;(source:Araport11)	5.10359	0.000652757
AT5G64680		mediator-associated protein;(source:Araport11)	5.09251	0.00102164
AT5G64000	SAL2	3'(2'),5'-bisphosphate nucleotidase	5.07983	0.000119467
AT1G06290	ACX3	Encodes an acyl-CoA oxidase with specificity for medium chain fatty acids. The mRNA is cell-to-cell mobile.	5.07714	0.0027453
AT2G28890	PLL4	Encodes a protein phosphatase 2C like gene, similar to POL. Involved in leaf development. Knockout mutants have abnormally shaped leaves.	5.05043	0.00345762
AT1G75040	PR5	Thaumatin-like protein involved in response to pathogens. mRNA level of the PR-5 gene (At1g75040)is significantly changed after cutting the inflorescence stem indicating the existence of a network of signal transducing pathways as other stress-regulated genes (At5g01410, At3g17800, At1g29930)do not response to the treatment. The mRNA is cell-to-cell mobile.	5.03703	5.23649e-06
AT3G06890		transmembrane protein;(source:Araport11)	5.03652	0.00976254
AT3G29250	SDR4	NAD(P)-binding Rossmann-fold superfamily protein;(source:Araport11)	5.03553	0.00043536
AT1G26390	ATBBE4	FAD-binding Berberine family protein;(source:Araport11)	5.03536	0.00035428
AT3G29290	emb2076	Pentatricopeptide repeat (PPR) superfamily protein;(source:Araport11)	5.0329	0.00280938
AT4G15680	GRXS4	Encodes a member of the CC-type glutaredoxin (ROXY) family.	5.01846	0.000636362
AT4G14660	NRPE7	Non-catalytic subunit specific to DNA-directed RNA polymerase V; homologous to budding yeast RPB7	5.01445	0.00326593
AT5G54470	BBX29	B-box type zinc finger family protein;(source:Araport11)	4.98978	0.00340751
AT5G39610	NAC6	Encodes a NAC-domain transcription factor. Positively regulates aging-induced cell death and senescence in leaves. This gene is upregulated in response to salt stress in wildtype as well as NTHK1 transgenic lines although in the latter case the induction was drastically reduced. It was also upregulated by ABA, ACC and NAA treatment, although in the latter two cases, the induction occurred relativ…	4.98316	0.00116161
AT1G65510		transmembrane protein;(source:Araport11)	4.9446	0.000595624
AT4G05020	NDB2	NAD(P)H dehydrogenase B2;(source:Araport11)	4.94041	7.97205e-05
AT5G42870	PAH2	The PAH2 gene encodes a phosphatidate phosphohydrolase. Mutant analysis revealed its involvement in galactolipid synthesis pathway, and the membrane lipid remodeling. The pah1pah2 double-mutant showed enhanced Al-susceptibility under low-P conditions, but there was no significant differences in Al tolerance between pah1pah2 and wild type when they were grown in a solution containing 35 &#956;M Pi.	4.92932	0.00384647
AT1G43650	UMAMIT22	nodulin MtN21-like transporter family protein	4.92629	0.00902121
AT3G25290		Auxin-responsive family protein;(source:Araport11)	4.90845	0.000195001
AT5G26170	WRKY50	member of WRKY Transcription Factor; Group II-c. Involved in jasmonic acid inducible defense responses.	4.88951	2.84533e-05
AT1G35230	AGP5	Encodes arabinogalactan-protein (AGP5). The mRNA is cell-to-cell mobile.	4.88601	4.11405e-07
AT1G65970	TPX2	thioredoxin-dependent peroxidase 2	4.87201	0.00576487
AT1G61340	FBS1	Encodes a F-box protein induced by various biotic or abiotic stress.	4.84034	0.00793165
AT1G69750	COX19-2	cytochrome c oxidase 19-2;(source:Araport11)	4.83844	0.00278442
AT4G02420	LECRK-IV.4	Concanavalin A-like lectin protein kinase family protein;(source:Araport11)	4.82199	0.00326009
AT3G59430		hypothetical protein;(source:Araport11)	4.77132	0.00983124
AT4G26600	NOP2B	S-adenosyl-L-methionine-dependent methyltransferases superfamily protein;(source:Araport11)	4.76628	0.0034646
AT3G13950		ankyrin;(source:Araport11)	4.75951	2.76182e-05
AT2G20940		transmembrane protein, putative (DUF1279);(source:Araport11)	4.73489	0.00712256
AT3G28510		P-loop containing nucleoside triphosphate hydrolases superfamily protein;(source:Araport11)	4.7218	0.000355441
AT1G64600		copper ion binding / methyltransferase;(source:Araport11)	4.71669	0.00401331
AT5G26920	CBP60G	Encodes a calmodulin-binding protein CBP60g (calmodulin binding protein 60-like.g). The calmodulin-binding domain is located near the N-terminus; calmodulin binding is dependent on Ca(2+). Inducible by both bacterial pathogen and MAMP (microbe-associated molecular pattern) treatments. Bacterial growth is enhanced in cbp60g mutants. cbp60g mutants also show defects in salicylic acid (SA) accumulat…	4.7007	0.00112463
AT3G23530		Cyclopropane-fatty-acyl-phospholipid synthase;(source:Araport11)	4.68748	0.00557681
AT4G01010	CNGC13	member of Cyclic nucleotide gated channel family	4.68536	0.0045656
AT2G32210	ATHCYSTM6	cysteine-rich/transmembrane domain A-like protein;(source:Araport11)	4.68036	0.000547473
AT1G77450	NAC032	NAC domain containing protein 32;(source:Araport11)	4.67465	0.00621224
AT5G19750		Peroxisomal membrane 22 kDa (Mpv17/PMP22) family protein;(source:Araport11)	4.66391	0.00494142
AT2G46400	WRKY46	Encodes a WRKY transcription factor that contributes to the feedforward inhibition of osmotic/salt stress-dependent LR inhibition via regulation of ABA signaling and auxin homeostasis.	4.62133	0.00182289
AT3G23940	DHAD	Encodes a member of the dihydroxyacid dehydrates family of proteins that encode enzymes involved in branched chain amino acid biosynthesis. Loss of function mutations have significantly reduced transmission and fertility due to defects in male and female gametophyte development and embryo lethality. Mutants have increased sensitivity to abiotic stressors which may be partially compensated by addi…	4.60418	0.00106431
AT2G27660		Cysteine/Histidine-rich C1 domain family protein;(source:Araport11)	4.59848	0.00733596
AT5G22380	NAC090	NAC domain containing protein 90;(source:Araport11)	4.58905	0.00482584
AT1G65030		This gene is predicted to encode a protein with a DWD motif. It can bind to DDB1a in Y2H assays, and DDB1b in co-IP assays, and may be involved in the formation of a CUL4-based E3 ubiquitin ligase	4.57811	0.00808347
AT1G48320	DHNAT1	Encodes one of the two functional DHNA-CoA (1,4-dihydroxy-2-naphthoyl-CoA) thioesterases found in Arabidopsis.	4.57641	0.000935135
AT1G76980		patatin-like phospholipase domain protein;(source:Araport11)	4.562	0.000718548
AT3G62940	OTU5	Cysteine proteinases superfamily protein;(source:Araport11)	4.55682	0.00704138
AT3G28450	BIR2	Leucine-rich repeat protein kinase family protein;(source:Araport11)	4.55238	0.00723861
AT5G13200	GER5	Encodes a protein with unknown function that is involved in hormone mediated regulation of seed germination/dormancy.	4.54067	0.000348543
AT5G20230	BCB	Encodes a Al-stress-induced gene. Along with TCF, it promotes lignin biosynthesis in response to cold stress. The mRNA is cell-to-cell mobile.	4.54067	0.000564484
AT3G22600	LTPG5	Bifunctional inhibitor/lipid-transfer protein/seed storage 2S albumin superfamily protein;(source:Araport11)	4.51253	0.000467793
AT3G26612	SORF28	Has been identified as a translated small open reading frame by ribosome profiling.	4.49381	0.00815775
AT1G06620		encodes a protein whose sequence is similar to a 2-oxoglutarate-dependent dioxygenase The mRNA is cell-to-cell mobile.	4.48869	0.00631753
AT4G01130		GDSL-motif esterase/acyltransferase/lipase. Enzyme group with broad substrate specificity that may catalyze acyltransfer or hydrolase reactions with lipid and non-lipid substrates.	4.46167	0.00971222
AT1G20580		Small nuclear ribonucleoprotein family protein;(source:Araport11)	4.4596	0.00316496
AT1G05120		Helicase protein with RING/U-box domain-containing protein;(source:Araport11)	4.45259	0.00810319
AT5G15950	SAMDC2	Adenosylmethionine decarboxylase family protein;(source:Araport11)	4.44647	0.00307579
AT4G13180		NAD(P)-binding Rossmann-fold superfamily protein;(source:Araport11)	4.44377	0.00141692
AT5G64240	MC3	Encodes a type I metacaspase. Two Arabidopsis metacaspases, AT1G02170 (MC1) and AT4G25110 (MC2) antagonistically control programmed cell death in Arabidopsis. MC1 is a positive regulator of cell death and requires conserved caspase-like putative catalytic residues for its function. MC2 negatively regulates cell death. This function is independent of the putative catalytic residues. A third type I…	4.4353	0.00211461
AT4G27750	ISI1	A genetic locus involved in sugar sensing and coordinating carbohydrate synthesis and utilization by the whole plant. Lines carrying mutations in this gene shows restricted carbohydrate allocation to plant growth and seed set, elevated chlorophyll levels, and reduced sugar induction of starch biosynthesis.	4.4242	0.00984644
AT4G23050		PAS domain-containing protein tyrosine kinase family protein;(source:Araport11)	4.4202	0.00479609
AT2G41190		Transmembrane amino acid transporter family protein;(source:Araport11)	4.38614	0.009035
AT4G15760	MO1	Encodes a protein with similarity to monooxygenases that are known to degrade salicylic acid (SA).	4.37593	3.31756e-05
AT2G13810	ALD1	ALD1 is a L-lysine alpha-aminotransferase. It is part of the pipecolic acid biosynthetic pathway, where it catalyzes the biochemical conversion of lysine to epsilon-amino-alpha-ketocaproic acid (KAC) which is subject to subsequent transamination, cyclization and isomerization to form 2,3-dehydropipecolic acid.	4.37409	0.00440882
AT4G00700	MCTP9	C2 calcium/lipid-binding plant phosphoribosyltransferase family protein;(source:Araport11)	4.36866	0.00158501
AT3G18130	RACK1C_AT	Encodes a protein with similarity to mammalian RACKs. RACKs function to shuttle activated protein kinase C to different subcellular sites and may also function as a scaffold through physical interactions with other proteins. RACK1C has no phenotype on its own and probably acts redundantly with RACK1A and RACK1B.	4.35941	0.000607319
AT3G60540		Preprotein translocase Sec, Sec61-beta subunit protein;(source:Araport11)	4.35928	0.00187636
AT2G46830	CCA1	Encodes a transcriptional repressor that performs overlapping functions with LHY in a regulatory feedback loop that is closely associated with the circadian oscillator of Arabidopsis. Binds to the evening element in the promoter of TOC1 and represses TOC1 transcription. CCA1 and LHY colocalize in the nucleus and form heterodimers in vivo. CCA1 and LHY function synergistically in regulating circad…	4.35247	0.00524114
AT1G24150	FH4	Encodes a group I formin. Localized to cell junctions. Polymerizes actin. Binds profilin. Member of family of cytoskeletal-interacting proteins which have the ability to stimulate actin nucleation and barbed-end capping through the combined activity of conserved formin-homology 1 (FH1) and formin-homology 2 (FH2) domains. FORMIN4 is a spatial feedback element in a multi-layered, temporally define…	4.31691	0.00437659
AT3G48020		hypothetical protein;(source:Araport11)	4.30983	0.00936959
AT1G66660		Protein with RING/U-box and TRAF-like domain;(source:Araport11)	4.28066	0.00525465
AT4G37370	CYP81D8	member of CYP81D	4.27443	6.73614e-05
AT3G15518		hypothetical protein;(source:Araport11)	4.27426	0.00826281
AT5G64160		plant/protein;(source:Araport11)	4.25747	0.00844578
AT4G30470		NAD(P)-binding Rossmann-fold superfamily protein;(source:Araport11)	4.2515	0.00467537
AT1G66090		Disease resistance protein (TIR-NBS class);(source:Araport11)	4.2358	0.0050149
AT5G59220	HAI1	Encodes a member of the PP2C family (Clade A protein phosphatases type 2C). Functions as a negative regulator of osmotic stress and ABA signaling.	4.23069	0.00246144
AT2G03760	SOT12	Encodes a brassinosteroid sulfotransferase. In vitro experiements show that this enzyme has a preference for 24-epibrassinosteroids, particularly 24-epicathasterone, but does not act on castasterone and brassinolide. It also shows sulfating activity toward flavonoids. It is differentially expressed during development, being more abundant in young seedlings and actively growing cell cultures. Expr…	4.22953	1.68291e-08
AT4G01895		systemic acquired resistance (SAR) regulator protein NIMIN-1-like protein;(source:Araport11)	4.21426	0.00470674
AT3G26830	PAD3	Mutations in pad3 are defective in biosynthesis of the indole derived phytoalexin camalexin. Encodes a cytochrome P450 enzyme that catalyzes the conversion of dihydrocamalexic acid to camalexin. The mRNA is cell-to-cell mobile.	4.19405	0.000813287
AT1G19380		sugar, putative (DUF1195);(source:Araport11)	4.16075	0.00140606
AT5G06845		None;(source:Araport11)	4.15152	0.00445011
AT2G20900	DGK5	diacylglycerol kinase 5;(source:Araport11)	4.15119	0.00862178
AT2G24600		Ankyrin repeat family protein;(source:Araport11)	4.1318	0.00668291
AT3G61190	BAP1	Encodes a protein with a C2 domain that binds to BON1 in yeast two hybrid analyses. Its ability to bind to phospholipids is enhanced by calcium ions. Involved in maintaining cell homeostasis.	4.13041	0.00324343
AT1G17170	GSTU24	Encodes glutathione transferase belonging to the tau class of GSTs. Naming convention according to Wagner et al. (2002). It is involved in the detoxification of the environmental pollutant 2,4,6-trinitrotoluene. Arabidopsis plants over-expressing At1g17170 were more resistant to TNT, removed more TNT from sterile and soil-based media, and had reduced levels of glutathione when grown in the presen…	4.12526	0.00205493
AT1G09560	GLP5	Encodes a plasodesmata-located protein involved in regulating primary root growth by controlling phloem-mediated allocation of resources between the primary and lateral root meristems. The mRNA is cell-to-cell mobile.	4.05722	0.00685182
AT1G10370	ERD9	Encodes GSTU17 (Glutathione S-Transferase U17). Functions as a negative component of stress-mediated signal transduction pathways in drought and salt stress responses.	4.04805	0.00343786
AT1G15790		mediator of RNA polymerase II transcription subunit 15a-like protein;(source:Araport11)	4.0431	0.00753018
AT4G10500	DLO1	2-oxoglutarate (2OG) and Fe(II)-dependent oxygenase superfamily protein;(source:Araport11)	4.0157	0.00260104
AT2G22860	PSK2	Phytosulfokine 2 precursor, coding for a unique plant peptide growth factor. The mRNA is cell-to-cell mobile.	3.99146	0.00786642
AT1G77030		putative DEAD-box ATP-dependent RNA helicase 29;(source:Araport11)	3.97028	0.00771015
AT3G57550	AGK2	guanylate kinase	3.91545	0.00488059
AT5G61210	SNAP33	membrane localized t-SNARE SNAP25 homologue, probably involved in cytokinesis and cell plate formation The mRNA is cell-to-cell mobile.	3.91527	0.0024134
AT3G15536		Unknown gene The mRNA is cell-to-cell mobile.	3.90579	0.0003986
AT5G60800	HIPP3	Heavy metal transport/detoxification superfamily protein;(source:Araport11)	3.86852	0.000139309
AT1G23550	SRO2	Encodes a protein with similarity to RCD1 but without the WWE domain. The protein does have a PARP signature upstream of the C-terminal protein interaction domain. The PARP signature may bind NAD+ and attach the ADP-ribose-moiety from NAD+ to the target molecule. Its presence suggests a role for the protein in ADP ribosylation. Its transcript level is up-regulated by tunicamycin (N-linked glycosy…	3.81104	0.00239408
AT3G50930	BCS1	Encodes a protein that is present in a homo-multimeric protein complex on the outer mitochondrial membrane and plays a role in cell death and amplifying salicylic acid signalling. The mRNA is cell-to-cell mobile.	3.73539	0.000436635
AT3G11010	RLP34	receptor like protein 34;(source:Araport11)	3.71937	0.00134552
AT1G66880		Protein kinase superfamily protein;(source:Araport11)	3.70543	0.00163069
AT5G02490	Hsp70-2	Heat shock protein 70 (Hsp 70) family protein;(source:Araport11)	3.69004	0.00478655
AT1G09932		Phosphoglycerate mutase family protein;(source:Araport11)	3.68254	0.00619586
AT4G20830	ATBBE19	Encodes an oligogalacturonide oxidase that inactivates the elicitor-active oligogalacturonides (OGs). It is involved in plant immunity. Overexpressing plants are more resistant to B. cinerea.	3.64781	0.00105657
AT4G11890	ARCK1	Encodes a receptor-like cytosolic kinase ARCK1. Negatively controls abscisic acid and osmotic stress signal transduction.	3.62974	0.00134461
AT5G50200	WR3	Wound-responsive gene 3 (WR3). Encodes a high-affinity nitrate transporter. Up-regulated by nitrate. Involved in jasmonic acid-independent wound signal transduction.	3.53056	0.000615821
AT1G79150		binding protein;(source:Araport11)	3.47638	0.0011995
AT5G37540		Eukaryotic aspartyl protease family protein;(source:Araport11)	3.46884	0.00590239
AT3G24982	RLP40	receptor like protein 40;(source:Araport11)	3.46477	0.000562683
AT3G13080	ABCC3	encodes an ATP-dependent MRP-like ABC transporter able to transport glutathione-conjugates as well as chlorophyll catabolites. The expression of this gene is upregulated by herbicide safeners such as benoxacor and fenclorim.	3.45416	0.000720469
AT1G02930	GSTF6	Encodes glutathione transferase belonging to the phi class of GSTs. Naming convention according to Wagner et al. (2002).	3.44125	3.13719e-05
AT3G57260	BGL2	beta 1,3-glucanase	3.40761	9.02742e-08
AT5G49480	CP1	AtCP1 encodes a novel Ca2+-binding protein, which shares sequence similarities with calmodulins. The expression of AtCP1 is induced by NaCl. The mRNA is cell-to-cell mobile.	3.40019	4.03435e-05
AT4G12720	NUDT7	Encodes a protein with ADP-ribose hydrolase activity. Negatively regulates EDS1-conditioned plant defense and programmed cell death.	3.33761	0.00435326
AT2G41100	TCH3	encodes a calmodulin-like protein, with six potential calcium binding domains. Calcium binding shown by Ca(2+)-specific shift in electrophoretic mobility. Expression induced by touch and darkness. Expression may also be developmentally controlled. Expression in growing regions of roots, vascular tissue, root/shoot junctions, trichomes, branch points of the shoot, and regions of siliques and flowe…	3.25862	0.000627931
AT5G63850	AAP4	Amino acid transporter whose expression is downregulated by dehydration.	3.22054	0.0086889
AT2G29350	SAG13	senescence-associated gene SAG13 encoding a short-chain alcohol dehydrogenase	3.203	0.000638696
AT5G64310	AGP1	Encodes arabinogalactan-protein (AGP1). The mRNA is cell-to-cell mobile.	3.14852	2.32985e-05
AT2G30140	UGT87A2	Encodes a putative glycosyltransferase. Regulates flowering time via FLOWERING LOCUS C.	3.14774	0.00737746
AT3G20330	PYRB	encodes aspartate carbamoyltransferase catalyzing the second step in the de novo pyrimidine ribonucleotide biosynthesis	3.12774	0.0025513
AT1G05340	ATHCYSTM1	cysteine-rich TM module stress tolerance protein;(source:Araport11)	3.12701	0.00601109
AT5G13190	GILP	Encodes a plasma membrane localized LITAF domain protein that interacts with LSD1 and acts as a negative regulation of hypersensitive cell death.	3.12013	0.00380934
AT4G23140	CRK6	Arabidopsis thaliana receptor-like protein kinase. Naming convention from Chen et al 2003 (PMID 14756307)	3.10625	0.00881443
AT4G14365	XBAT34	hypothetical protein;(source:Araport11)	3.09339	0.00851962
AT3G28580		P-loop containing nucleoside triphosphate hydrolases superfamily protein;(source:Araport11)	3.09099	0.000471711
AT2G37970	SOUL-1	SOUL heme-binding family protein;(source:Araport11)	3.07244	0.00939279
AT1G22780	PFL	S18 ribosomal protein involved in the binding of f-Met tRNA during initiation of mRNA translation. Expression restricted to meristems. Mutant phenotype-pointed first leaves,reduced fresh weight, growth retardation.	3.03364	0.00954749
AT5G66140	PAD2	Encodes alpha5 subunit of 20S proteosome complex involved in protein degradation.	3.02403	0.00367028
AT1G45688	CC1	CC1 is a plant specific gene that interacts with with the cellulose synthase complex and microtubules. It appears to play a role in localizing CESA to the membrane, microtuble dynamics , particularly during salt stress.	2.99969	0.00601096
AT5G27120		SAR DNA-binding protein, putative, strong similarity to SAR DNA-binding protein-1 (Pisum sativum) GI:3132696; contains Pfam profile PF01798: Putative snoRNA binding domain; has similarity to MAR binding NOP58 protein The mRNA is cell-to-cell mobile.	2.98052	0.00495609
AT5G42020	BIP2	Luminal binding protein (BiP2) involved in polar nuclei fusion during proliferation of endosperm nuclei.	2.96108	0.00837361
AT1G67920		hypothetical protein;(source:Araport11)	2.94018	0.00987184
AT5G25440		Protein kinase superfamily protein;(source:Araport11)	2.87739	0.00691644
AT2G18690		transmembrane protein;(source:Araport11)	2.86286	0.00346015
AT1G14870	PCR2	PCR2 encodes a membrane protein involved in zinc transport and detoxification.	2.86208	0.000275728
AT3G05060		SAR DNA-binding protein, putative, strong similarity to SAR DNA-binding protein-1 (Pisum sativum) GI:3132696; contains Pfam profile PF01798: Putative snoRNA binding domain; encodes NOP58-like protein	2.84106	4.40941e-06
AT4G25340	FKBP53	Encodes a member of the FKBP-type immunophilin family that functions as a histone chaparone. Binds to 18S rDNA and represses its expression.	2.79789	0.000279294
AT5G25250	FLOT1	Encodes a protein that is involved in a membrane microdomain-dependent, but clathrin-independent, endocytic pathway required for optimal seedling development. The mRNA is cell-to-cell mobile.	2.78876	0.00106235
AT1G02920	GSTF7	Encodes glutathione transferase belonging to the phi class of GSTs. Naming convention according to Wagner et al. (2002).	2.77088	0.000638753
AT5G38900		Thioredoxin superfamily protein;(source:Araport11)	2.74365	0.00686213
AT2G32680	RLP23	receptor like protein 23;(source:Araport11)	2.72796	8.73257e-06
AT1G21310	EXT3	Encodes extensin 3.	2.61265	0.000467423
AT3G50480	HR4	Homolog of RPW8	2.59128	0.00564077
AT4G24190	SHD	encodes an ortholog of GRP94, an ER-resident HSP90-like protein and is involved in regulation of meristem size and organization. Single and double mutant analyses suggest that SHD may be required for the correct folding and/or complex formation of CLV proteins. Lines carrying recessive mutations in this locus exhibits expanded shoot meristems, disorganized root meristems, and defective pollen tub…	2.58738	0.00416983
AT3G55620	eIF6A	Translation initiation factor IF6;(source:Araport11)	2.57822	0.00123927
AT3G52400	SYP122	syntaxin protein, involved in the negative regulation of defense pathways such as programmed cell death, salicylic acid signalling pathway, jasmonic acid signalling pathway	2.54868	0.000438913
AT3G50770	CML41	calmodulin-like 41;(source:Araport11)	2.52883	7.78293e-05
AT4G37120	SMP2	Encodes a zinc finger containing protein similar to step II splicing factors that is similar to SMP1. SMP2 is also reduced in SMP1 epigenetic alleles; plants make smaller organs having reduced cell numbers but increased cell size. The mRNA is cell-to-cell mobile.	2.52471	0.00571094
AT4G36040	J11	Chaperone DnaJ-domain superfamily protein;(source:Araport11)	2.51815	0.00877707
AT1G22400	UGT85A1	UDP-Glycosyltransferase superfamily protein;(source:Araport11)	2.40367	0.00039166
AT1G69070		nucleolar-like protein;(source:Araport11)	2.37864	0.00814472
AT5G64140	RPS28	Encodes a putative ribosomal protein S28.	2.37275	0.000584891
AT2G47610		Ribosomal protein L7Ae/L30e/S12e/Gadd45 family protein;(source:Araport11)	2.37258	0.00239173
AT5G20160		Ribosomal protein L7Ae/L30e/S12e/Gadd45 family protein;(source:Araport11)	2.36309	0.000326264
AT2G44860		Ribosomal protein L24e family protein;(source:Araport11)	2.36037	0.000173949
AT1G32920		hypothetical protein;(source:Araport11)	2.35874	0.00112706
AT1G55210		Disease resistance-responsive (dirigent-like protein) family protein;(source:Araport11)	2.34967	0.000181516
AT2G36170	UBQ2	60S ribosomal protein L40-1;(source:Araport11)	2.34361	0.00693997
AT2G32690	GRP23	Glycine-rich protein similar in structure to GRP5. The expression of GRP23 is induced by HPA (cutin monomer, salicylic acid, and abscisic acid.	2.30137	6.9659e-05
AT3G44860	FAMT	Encodes a farnesoic acid carboxyl-O-methyltransferase. The mRNA is cell-to-cell mobile.	2.29814	0.00944816
AT3G58660		Ribosomal protein L1p/L10e family;(source:Araport11)	2.24948	0.00130478
AT3G14600		Ribosomal protein L18ae/LX family protein;(source:Araport11)	2.24712	0.00488705
AT2G31880	SOBIR1	Encodes a putative leucine rich repeat transmembrane protein that is expressed in response to Pseudomonas syringae. Expression of SRRLK may be required for silencing via lsiRNAs. Regulates cell death and innate immunity.	2.21646	0.000358702
AT2G17120	LYP1	Induction of chitin-responsive genes by chitin treatment is not blocked in the mutant. It contains a C-terminal GPI anchor signal and is an ortholog of OsCEBiP.	2.19907	0.00255039
AT5G19240		Glycoprotein membrane precursor GPI-anchored;(source:Araport11)	2.18078	0.000597225
AT1G56110	NOP56	NOP56-like protein	2.17165	0.000194655
AT3G25520	ATL5	Encodes ribosomal protein L5 that binds to 5S ribosomal RNA and in involved in its export from the nucleus to the cytoplasm. Identified in a screen for enhancers of as1. as1/pgy double mutants show defects in leaf vascular patterning and adaxial cell fate. Double mutant analysis indicates pgy genes function in the same pathway as REV, KAN1 and KAN2.	2.1631	0.00393818
AT5G10380	RING1	Encodes a RING finger domain protein with E3 ligase activity that is localized to the lipid rafts of the plasma membrane. Expression is increased in response to fungal pathogen. May be involved in regulation of programmed cell death by facilitating degredation of regulation of PDC activators. The mRNA is cell-to-cell mobile.	2.15743	0.000456209
AT5G51070	ERD1	ATP-dependent Clp protease regulatory subunit The mRNA is cell-to-cell mobile.	2.14723	0.00108367
AT5G06320	NHL3	encodes a protein whose sequence is similar to tobacco hairpin-induced gene (HIN1) and Arabidopsis non-race specific disease resistance gene (NDR1). Expression of this gene is induced by cucumber mosaic virus, spermine and Pseudomonas syringae pv. tomato DC3000. The gene product is localized to the plasma membrane.	2.13672	0.000437348
AT4G09030	AGP10	Encodes arabinogalactan protein (AGP10). The mRNA is cell-to-cell mobile.	2.12819	0.00862324
AT1G22840	CYTC-1	Encodes cytochrome c. Contains two site II (TGGGCC/T) elements, which interact with a TCP-domain transcription factor, and a downstream internal telomeric repeat, and are required for expression of the Cytc-1 gene. Promoter directs preferential expression in root and shoot meristems and in anthers. Double mutants with CYTC-2 accumulate starch during the day, have delayed growth and development an…	2.1077	0.0023866
AT1G21520		hypothetical protein;(source:Araport11)	2.07848	0.00282392
AT1G18540		Ribosomal protein L6 family protein;(source:Araport11)	2.07817	0.00642406
AT4G10450		Ribosomal protein L6 family;(source:Araport11)	2.06253	0.00663928
AT1G65490		transmembrane protein;(source:Araport11)	2.02822	0.00215531
AT2G44290		Bifunctional inhibitor/lipid-transfer protein/seed storage 2S albumin superfamily protein;(source:Araport11)	2.02607	0.001002
AT1G63840		RING/U-box superfamily protein;(source:Araport11)	2.01854	0.00496026
AT3G55280	RPL23AB	60S ribosomal protein L23A (RPL23aB). Paralog of RPL23aA	2.01827	0.00282228
AT1G14880	PCR1	PLANT CADMIUM RESISTANCE 1;(source:Araport11)	2.00894	0.00128766
AT5G15650	RGP2	RGP2 is a UDP-arabinose mutase that catalyzes the interconversion between the pyranose and furanose forms of UDP-L-arabinose. It appears to be required for proper cell wall formation. rgp1(at3g02230)/rgp2 double mutants have a male gametophyte lethal phenotype. RGP2 fusion proteins can be found in the cytosol and peripherally associated with the Golgi apparatus. RGP2 was originally identified as …	1.99677	0.00993667
AT3G06700		Ribosomal L29e protein family;(source:Araport11)	1.96085	0.00644801
AT3G57150	NAP57	Encodes a putative pseudouridine synthase (NAP57).	1.94025	0.00265832
AT1G67360	LDAP1	Encodes a small rubber particle protein homolog. Plays dual roles as positive factors for tissue growth and development and in drought stress responses.	1.93368	0.00193375
AT3G05590	RPL18	Encodes cytoplasmic ribosomal protein L18.	1.90909	0.00592968
AT1G08450	CRT3	Encodes one of three Arabidopsis calreticulins. In CRT-deficient mouse fibroblasts, this protein restores ER Ca2+ levels. Non-receptor component required for EFR-mediated immunity. Mutants show de-repressed anthocyanin accumulation in the presence of elf18, and EFR accumulation and signalling.	1.90401	0.002105
AT5G55920	OLI2	Encodes a homolog of the S. cerevisiae Nop2 that is involved in ribosome biogenesis and plays a role on organ size control by promoting cell proliferation and preventing compensation in normal leaf development.	1.8804	0.00564854
AT4G02520	GSTF2	Encodes glutathione transferase belonging to the phi class of GSTs. Naming convention according to Wagner et al. (2002). The expression of this gene is upregulated by herbicide safeners such as benoxacor and fenclorim.	1.8763	0.00212279
AT1G08830	CSD1	Encodes a cytosolic copper/zinc superoxide dismutase CSD1 that can detoxify superoxide radicals. Its expression is affected by miR398-directed mRNA cleavage. Regulated by biotic and abiotic stress. Activation of CSD1 in the cytoplasm involves both a CCS-dependent and -independent pathway.	1.8546	0.0072825
AT1G42990	BZIP60	bZIP60 consists of a bZIP DNA binding domain followed by a putative transmembrane domain. bZIP60 mRNA is upregulated by the addition of ER stress inducers, tunicamycin (inhibitor of N-linked glycosylation), DTT (inhibitor of disulfide bond formation) and azetin-2-carboxylate (proline analog perturbing protein structure). Upon ER stress, bZIP60 mRNA is spliced by IRE1A and IRE1B to produce bZIP60-…	1.84971	0.00387084
AT1G26880		Ribosomal protein L34e superfamily protein;(source:Araport11)	1.80029	0.00828083
AT2G04520		Nucleic acid-binding, OB-fold-like protein;(source:Araport11)	1.75473	0.00411369
AT4G33050	EDA39	Encodes a calmodulin-binding protein involved in stomatal movement.	1.74426	0.00641589
AT5G42050	NRP	Stress responsive asparagine-rich protein. Binds to PevD (Verticillium dahliae ) fungal effector protein. NRP interacts with CRY2, leading to increased cytoplasmic accumulation of CRY2 in a blue light-independent manner (PMID:28633330).NRP also binds FyPP3 and recruits it to endosomes and thus targets it for degradation.	1.72978	0.00235796
AT5G28540	BIP1	Encodes the luminal binding protein BiP, an ER-localized member of the HSP70 family. BiP is composed of an N-terminal ATP binding domain and a C-terminal domain that binds to hydrophobic patches on improperly/incompletely folded proteins in an ATP-dependent manner. Involved in polar nuclei fusion during proliferation of endosperm nuclei.	1.71315	0.00390539
AT1G48920	NUC-L1	Encodes ATNUC-L1 (NUCLEOLIN LIKE 1), the predominant form of the two nucleolin proteins found in Arabidopsis. This protein is involved in rRNA processing, ribosome biosynthesis, and vascular pattern formation. PARL1 localizes to the nucleolus and parl1 mutants accumulate elevated levels of the unspliced 35S pre-rRNA. parl1 mutants also have defects in cotyledon, leaf, sepal, and petal vein patter…	1.70673	0.00207107
AT3G01290	HIR2	SPFH/Band 7/PHB domain-containing membrane-associated protein family;(source:Araport11)	1.70361	0.00290884
AT2G37270	RPS5B	One of two genes encoding the ribosomal protein S5. Expressed at a lower level compared to ATRPS5A.	1.69678	0.00465846
AT3G51920	CAM9	encodes a divergent member of calmodulin, which is an EF-hand family of Ca2+-binding proteins. This gene is expressed in leaves, flowers and siliques. The gene functionally complements yeast calmodulin 1 (CAM1) but only when selected against the plasmid harboring wild-type yeast sequences. Also the protein does not form formed a complex with a basic amphiphilic helical peptide in the presence of …	1.68543	0.00700599
AT5G39740	RPL5B	Encodes a ribosomal protein RPL5B that is involved in ribosome biogenesis and plays a role in organ size control by promoting cell proliferation and preventing compensation in normal leaf development.	1.68062	0.00668597
AT3G28540		P-loop containing nucleoside triphosphate hydrolases superfamily protein;(source:Araport11)	1.67494	0.00173769
AT3G51860	CAX3	cation exchanger 3;(source:Araport11)	1.67402	0.000980917
AT5G50460		secE/sec61-gamma protein transport protein;(source:Araport11)	1.59803	0.00572874
AT2G01250	RPL7B	Cytosolic ribosomal 60S subunit protein.	1.59418	0.00755577
AT2G28190	CSD2	Encodes a chloroplastic copper/zinc superoxide dismutase CSD2 that can detoxify superoxide radicals. Its expression is affected by miR398-directed mRNA cleavage. Activation depends totally on CCS. Overexpression of a miR398-resistant form of CSD2 leads to more dramatic improvements in stress (hight light, Cu2+ and methyl viologen) tolerance than overexpression of wild-type CSD2. The mRNA is cell-…	1.59216	0.00772424
AT5G56710		Ribosomal protein L31e family protein;(source:Araport11)	1.57386	0.00394212
AT5G10760	AED1	Eukaryotic aspartyl protease family protein;(source:Araport11)	1.55355	0.00334059
AT5G03380		Heavy metal transport/detoxification superfamily protein;(source:Araport11)	1.55147	0.00919235
AT4G35090	CAT2	Encodes a peroxisomal catalase, highly expressed in bolts and leaves. mRNA expression patterns show circadian regulation with mRNA levels being high in the subjective early morning. Loss of function mutations have increased H2O2 levels and increased H2O2 sensitivity. Mutants accumulate more toxic ions yet show decreased sensitivity to Li+. This decreased sensitivity is most likely due to an insen…	1.5407	0.00464274
AT2G19740		Ribosomal protein L31e family protein;(source:Araport11)	1.52876	0.00968287
AT1G21250	WAK1	Encodes a cell wall-associated kinase that interacts with AtGRP3 and may function as a signaling receptor of extracellular matrix component such as oligogalacturonides. The mRNA is cell-to-cell mobile.	1.51406	0.0095847
AT5G21090		Leucine-rich repeat (LRR) family protein;(source:Araport11)	1.49888	0.00420602
AT2G27710		60S acidic ribosomal protein family;(source:Araport11)	1.47557	0.00953428
AT1G14320	SAC52	Encodes a ribosomal protein L10 and may be involved in translation regulation. Semi-dominant mutations in SAC552 can suppress defects in acaulis5, which encodes a thermospermine synthase, by enhancing translation of acl5 and itself.	1.47408	0.00482944
AT5G02870	RPL4	Ribosomal protein L4/L1 family;(source:Araport11)	1.47116	0.0061864
AT1G19960		transcription factor;(source:Araport11)	-1.41368	0.00792908
AT3G13750	BGAL1	beta-galactosidase, glycosyl hydrolase family 35 The mRNA is cell-to-cell mobile.	-1.50842	0.00674777
AT5G56850		hypothetical protein;(source:Araport11)	-1.62125	0.00942214
AT1G19150	LHCA6	PSI type II chlorophyll a/b-binding protein (Lhca2*1) mRNA, The mRNA is cell-to-cell mobile.	-1.64762	0.00431771
AT4G40065		other_RNA;(source:Araport11)	-1.76997	0.00585586
AT3G14210	ESM1	A semidominant QTL which has an epistatic effect on the Epithiospecifier gene. Represses nitrile formation and favors isothiocyanate production during glucosinolate hydrolysis. The functional allele deters the insect herbivory T. ni.	-1.77928	0.00762655
AT5G23920		transmembrane protein;(source:Araport11)	-1.80944	0.00463008
AT4G31040		CemA-like proton extrusion protein-like protein;(source:Araport11)	-1.89666	0.0091143
AT3G26030	ATB' DELTA	protein phosphatase 2A regulatory subunit isoform B' delta The mRNA is cell-to-cell mobile.	-1.91853	0.00736568
AT1G28330	DYL1	dormancy-associated protein (DRM1)	-1.92731	0.00075292
AT3G02690		Nucleotide/sugar transporter family protein	-1.94057	0.00683872
AT3G48360	bt2	Encodes a protein (BT2) that is an essential component of the TAC1-mediated telomerase activation pathway. Acts redundantly with BT3 and BT1 during female gametophyte development and with BT3 during male gametophyte development. BT2 also mediates multiple responses to nutrients, stresses, and hormones.	-1.95745	0.00548694
AT1G52342		hypothetical protein;(source:Araport11)	-2.03223	0.00710077
AT5G61420	MYB28	Encodes a nuclear localized member of the MYB transcription factor family. Involved in positive regulation of aliphatic glucosinolate biosynthesis.Expression is induced by touch, wounding and glucose.	-2.10533	0.00621965
AT3G28270	AFL1	AFL1 was first identified by immunoscreening an Arabidopsis expression library with antisera recognizing mammalian &#946;1-integrin. It is a peripheral membrane protein associated with endomembranes and plasmamembrane. Based on overexpression and knockdown phenotypes, AFL1 is postulated to function in regulation of growth and proline accumulation in response to drought. AFL1 protein co-localizes …	-2.14007	0.00215578
AT5G21222		protein kinase family protein;(source:Araport11)	-2.21311	0.00754485
AT5G09220	AAP2	member of AAAP family The mRNA is cell-to-cell mobile.	-2.46111	0.000226392
AT5G04360	LDA	Encodes an enzyme thought to be involved in the hydrolysis of the &#945;-1,6 linkages during starch degradation in seed endosperm. However, a knockout mutant of Arabidopsis lacking limit dextrinase has normal rates of starch degradation in the leaf at night, indicating that more than one isoamylases might be involved in this process.	-2.83115	0.00434636
AT5G20630	GER3	Encodes a germin-like protein. Its transcripts are more abundant in RNA from leaves collected in the evening, suggesting some kind of circadian regulation.	-3.33464	0.00851271
AT1G30130		DUF1365 family protein;(source:Araport11)	-3.42787	0.00838546
AT5G54880		DTW domain-containing protein;(source:Araport11)	-5.37006	0.00655677
AT4G09432		Natural antisense transcript overlaps with AT4G09430;(source:Araport11)	-6.09337	0.00405034
AT5G17420		Encodes a xylem-specific cellulose synthase that is phosphorylated on one or more serine residues (on either S185 or one of S180 or S181).	-7.66568	0.00891839

## Sheet: Expanding_D3
Supplementary Data S1 (continued) | List of genes differentially expressed during magnesium deficiency in Arabidopsis thaliana.
List of differentially expressed genes (DEGs; the Exact Test, p < 0.01) in expanding leaves on day 3 of Mg deficiency treatment.
Locus ID	Gene Symbol	Description	log2(Count-Mg/CountCtrl)	p value
AT3G11340	UGT76B1	Encodes a glucosyltransferase that conjugates isoleucic acid and modulates plant defense and senescence.	6.16198	4.03154e-05
AT4G01895		systemic acquired resistance (SAR) regulator protein NIMIN-1-like protein;(source:Araport11)	6.09498	2.14963e-06
AT1G71390	RLP11	receptor like protein 11;(source:Araport11)	5.65047	0.000676713
AT3G03520	NPC3	Lysophosphatidic acid phosphatase highly expressed during phosphate starvation and abiotic stresses. Role in lipid synthesis.	5.52903	0.000279351
AT5G66564		snoRNA;(source:Araport11)	5.31319	0.00398923
AT4G39670		Glycolipid transfer protein (GLTP) family protein;(source:Araport11)	5.2063	0.00355721
AT3G19002		Potential natural antisense gene, locus overlaps with AT3G19000	5.05174	0.00258237
AT5G52720		Copper transport protein family;(source:Araport11)	5.01043	0.00758237
AT2G47670	PMEI6	Plant invertase/pectin methylesterase inhibitor superfamily protein;(source:Araport11)	4.99876	0.00917199
AT2G27660		Cysteine/Histidine-rich C1 domain family protein;(source:Araport11)	4.85719	8.72809e-05
AT4G00390		DNA-binding storekeeper protein-related transcriptional regulator;(source:Araport11)	4.8559	0.00693634
AT5G01170	OPL1	hypothetical protein (DUF740);(source:Araport11)	4.84164	0.0055191
AT4G06870		Natural antisense transcript overlaps with AT4G19100;(source:Araport11)	4.79326	0.00909549
AT3G05660	RLP33	receptor like protein 33;(source:Araport11)	4.78365	0.00704991
AT1G04933		Natural antisense transcript overlaps with AT1G12150;(source:Araport11)	4.74519	0.00877441
AT2G25297		transmembrane protein;(source:Araport11)	4.70823	0.00914563
AT2G31990		Exostosin family protein;(source:Araport11)	4.68857	0.00345419
AT2G13810	ALD1	AGD2-like defense response protein 1;(source:Araport11)	4.68833	0.00978767
AT5G04050		RNA-directed DNA polymerase (reverse transcriptase);(source:Araport11)	4.6761	0.00923264
AT5G45030		Trypsin family protein;(source:Araport11)	4.62187	0.00526877
AT3G49110	PRXCA	Class III peroxidase Perx33. Expressed in roots. Located in the cell wall. Involved in cell elongation. Expression activated by light. May play a role in generating H2O2 during defense response. The mRNA is cell-to-cell mobile.	4.57719	0.000853226
AT3G19330		transmembrane protein, putative (DUF677);(source:Araport11)	4.28557	0.0006488
AT5G17980		C2 calcium/lipid-binding plant phosphoribosyltransferase family protein;(source:Araport11)	4.2709	0.00319593
AT3G63280	NEK4	Encodes AtNek4, a member of the NIMA-related serine/threonine kinases (Neks) that have been linked to cell-cycle regulation in fungi and mammals. Plant Neks might be involved in plant development processes.	4.26653	0.00149373
AT2G39330	JAL23	jacalin-related lectin 23;(source:Araport11)	4.09293	0.00464703
AT1G55040	SED1	SED1 is a protein of unknown function that is located in the mitochondrion. sed1 mutants are embryo lethal.	3.95599	0.00200482
ATCG00070	PSBK	PSII K protein	3.93868	0.00356052
AT4G11440		Mitochondrial substrate carrier family protein;(source:Araport11)	3.89016	0.00515835
AT1G62350		Pentatricopeptide repeat (PPR) superfamily protein;(source:Araport11)	3.8766	0.00342543
AT1G80060		Ubiquitin-like superfamily protein;(source:Araport11)	3.76159	0.000273678
AT1G43310		Nucleotide-sugar transporter family protein;(source:Araport11)	3.72539	0.00537938
AT3G01505		Natural antisense transcript overlaps with AT3G04790;(source:Araport11)	3.7247	0.00993912
AT3G50770	CML41	calmodulin-like 41;(source:Araport11)	3.72462	0.00061705
AT3G62740	BGLU7	beta glucosidase 7;(source:Araport11)	3.70543	0.00302389
AT2G12461		hypothetical protein;(source:Araport11)	3.61249	0.00550913
AT2G01940	SGR5	Encodes a transcription factor that, together with IDD14 and IDD16, regulates auxin biosynthesis and transport and thus aerial organ morphogenesis and gravitropic responses. May be involved in an early event in shoot gravitropism such as gravity perception and/or a signaling process subsequent to amyloplast sedimentation as a putative transcription factor in gravity-perceptive cells.	3.58964	0.00189939
AT3G24000		Tetratricopeptide repeat (TPR)-like superfamily protein;(source:Araport11)	3.54881	0.00652011
AT3G57465		zinc-metallopeptidase, peroxisomal protein;(source:Araport11)	3.52651	0.0083026
AT4G23150	CRK7	Encodes a cysteine-rich receptor-like protein kinase.	3.51262	0.00139126
AT2G37760	AKR4C8	Encodes an NADPH-dependent aldo-keto reductase that can act on a wide variety of substrates in vitro including aliphatic and aromatic aldehydes and steroids. Transcript levels for this gene are up-regulated in response to cold, salt, and drought stress.	3.40963	0.00278038
AT5G24110	WRKY30	member of WRKY Transcription Factor; Group III	3.35072	0.000959733
AT4G15950	NRPD4	Non-catalytic subunit common to Nuclear DNA-dependent RNA polymerases IV and V; homologous to budding yeast RPB4. Role in gene silencing. Required for RNA-directed DNA methylation.	3.33946	0.00651773
AT2G23300		Leucine-rich repeat protein kinase family protein;(source:Araport11)	3.28814	0.00867247
AT4G11670		DNA topoisomerase 4 subunit B (DUF810);(source:Araport11)	3.25388	0.00293509
AT5G55250	IAMT1	Encodes an enzyme which specifically converts IAA to its methyl ester form MelIAA. This gene belongs to the family of carboxyl methyltransferases whose members catalyze the transfer of the methyl group from S-adenosyl-L-methionine to carboxylic acid-containing substrates to form small molecule methyl esters. Expression of TCP genes is downregulated in mutant iamt1-D.	3.23513	0.00274409
AT5G10600	CYP81K2	member of CYP81K	3.23197	0.00903663
AT1G09820		Pentatricopeptide repeat (PPR-like) superfamily protein;(source:Araport11)	3.20866	0.00283982
AT2G37362		Potential natural antisense gene, locus overlaps with AT2G37360	3.17239	0.00835895
AT3G49070		transmembrane protein, putative (DUF677);(source:Araport11)	3.16929	0.0031648
AT1G60430	ARPC3	actin-related protein C3;(source:Araport11)	3.13306	0.000162613
AT1G57630		Toll-Interleukin-Resistance (TIR) domain family protein;(source:Araport11)	3.1309	0.000574297
AT3G17690	CNGC19	member of Cyclic nucleotide gated channel family	3.11492	0.00144504
AT1G18415		Potential natural antisense gene, locus overlaps with AT1G18420	3.11197	0.00591038
AT4G00700		C2 calcium/lipid-binding plant phosphoribosyltransferase family protein;(source:Araport11)	3.10998	0.00295262
AT3G54030	BSK6	kinase with tetratricopeptide repeat domain-containing protein;(source:Araport11)	3.03843	0.000270157
AT2G26650	KT1	Encodes AKT1, a member of the Shaker family inward rectifying potassium channel predominantly expressed in predominantly in root hairs and root endodermis. This family includes five groups based on phylogenetic analysis (FEBS Letters (2007) 581: 2357): I (inward rectifying channel): AKT1 (AT2G26650), AKT5 (AT4G32500) and SPIK (also known as AKT6, AT2G25600); II (inward rectifying channel): KAT1 (…	3.03538	0.0092095
AT3G57460		catalytic/ metal ion binding / metalloendopeptidase/ zinc ion binding protein;(source:Araport11)	3.01765	9.60184e-07
AT4G21850	MSRB9	methionine sulfoxide reductase B9;(source:Araport11)	3.01764	3.91051e-08
AT2G29460	GSTU4	Encodes glutathione transferase belonging to the tau class of GSTs. Naming convention according to Wagner et al. (2002).	2.96402	5.16232e-05
AT5G09420	TOC64-V	Encodes one of the 36 carboxylate clamp (CC)-tetratricopeptide repeat (TPR) proteins (Prasad 2010, Pubmed ID: 20856808) with potential to interact with Hsp90/Hsp70 as co-chaperones.	2.95159	0.00467156
AT4G35180	LHT7	LYS/HIS transporter 7;(source:Araport11)	2.94368	0.00807054
AT1G01225		NC domain-containing protein-like protein;(source:Araport11)	2.92107	0.00259197
AT1G02920	GSTF7	Encodes glutathione transferase belonging to the phi class of GSTs. Naming convention according to Wagner et al. (2002).	2.88593	5.23431e-13
AT1G51460	ABCG13	ABCG13 encodes a member of the ATP-binding cassette (ABC) transporter family protein. Mutants show defects in petal elongation resulting in a folded petal phenotype.	2.87185	0.00691616
AT1G06620		encodes a protein whose sequence is similar to a 2-oxoglutarate-dependent dioxygenase The mRNA is cell-to-cell mobile.	2.84315	0.000141669
AT5G01840	OFP1	Encodes a member of the plant specific ovate protein family. Members of this family have been shown to bind to KNOX and BELL- like TALE class homeodomain proteins. This interaction may mediate relocalization of the TALE homeodomain from the nucleus to the cytoplasm. Functions as a transcriptional repressor that suppresses cell elongation.	2.79645	0.0089126
AT5G19670		Exostosin family protein;(source:Araport11)	2.79136	0.00302625
AT4G03320	tic20-IV	Encodes a component of the TIC (translocon at the inner envelope membrane of chloroplasts) protein translocation machinery mediating the protein translocation across the inner envelope of plastids. The Arabidopsis genome encodes four Tic20 homologous proteins, AT1G04940(Tic20-I), AT2G47840(Tic20-II), AT4G03320(Tic20-IV) and AT5G55710(Tic20-V).	2.72429	0.00350976
AT2G24850	TAT3	Encodes a tyrosine aminotransferase that is responsive to treatment with jasmonic acid.	2.72061	1.09633e-08
AT5G22530		hypothetical protein;(source:Araport11)	2.71117	0.00191804
AT2G32140		transmembrane receptor;(source:Araport11)	2.67733	0.00120082
AT1G14260		RING/FYVE/PHD zinc finger superfamily protein;(source:Araport11)	2.58682	0.00193948
AT3G20250	PUM5	Encodes a member of the Arabidopsis Pumilio (APUM) proteins containing PUF domain (eight repeats of approximately 36 amino acids each). PUF proteins regulate both mRNA stability and translation through sequence-specific binding to the 3' UTR of target mRNA transcripts. APUM5 is involved in susceptibility to CMV and is not required for bacterial or fungal pathogen resistance although its expressio…	2.58644	2.07069e-07
AT3G10500	NAC053	Encodes a transcriptional activator that is associated with the plasma membrane in a dormant form and is proteolytically cleaved to create a form that can enter the nucleus. It is thought to promote ROS production by binding directly to the promoters of genes encoding ROS biosynthetic enzymes during drought-induced leaf senescence. The mRNA is cell-to-cell mobile.	2.55071	0.000943055
AT3G15536		Unknown gene The mRNA is cell-to-cell mobile.	2.52993	3.51431e-06
AT3G08040	FRD3	Encodes a member of the MATE (multidrug and toxin efflux family), expressed in roots but not shoots. Mutants accumulate excess iron, manganese and zinc, and express root Fe(III) chelatase activity even under iron sufficiency conditions. FRD3 is likely to function in root xylem loading of an iron chelator or other factor necessary for efficient iron uptake out of the xylem or apoplastic space and …	2.52267	0.00518222
AT1G35230	AGP5	Encodes arabinogalactan-protein (AGP5). The mRNA is cell-to-cell mobile.	2.47548	0.00010291
AT5G64120	PRX71	Encodes a cell wall bound peroxidase that is induced by hypo-osmolarity and is involved in the lignification of cell walls.	2.45746	0.00413198
AT3G13100	ABCC7	member of MRP subfamily	2.45431	0.00302963
AT3G26830	PAD3	Mutations in pad3 are defective in biosynthesis of the indole derived phytoalexin camalexin. Encodes a cytochrome P450 enzyme that catalyzes the conversion of dihydrocamalexic acid to camalexin. The mRNA is cell-to-cell mobile.	2.44601	0.00245086
AT1G02930	GSTF6	Encodes glutathione transferase belonging to the phi class of GSTs. Naming convention according to Wagner et al. (2002).	2.44483	1.51085e-17
AT4G03450		Ankyrin repeat family protein;(source:Araport11)	2.43954	0.000262421
AT4G00905		NC domain-containing protein-like protein;(source:Araport11)	2.43082	0.00615786
AT3G44860	FAMT	Encodes a farnesoic acid carboxyl-O-methyltransferase. The mRNA is cell-to-cell mobile.	2.42432	0.000492773
AT3G51860	CAX3	cation exchanger 3;(source:Araport11)	2.40165	3.44287e-07
AT4G38560		phospholipase-like protein (PEARLI 4) family protein;(source:Araport11)	2.33257	0.000112786
AT5G24200		alpha/beta-Hydrolases superfamily protein;(source:Araport11)	2.30254	0.00984166
AT5G22520		hypothetical protein;(source:Araport11)	2.29766	0.00558066
AT5G04860		splicing factor 3A subunit;(source:Araport11)	2.28806	0.00796211
AT1G33260		Protein kinase superfamily protein;(source:Araport11)	2.24287	0.00296319
AT2G18690		transmembrane protein;(source:Araport11)	2.16329	3.33941e-07
AT2G04495		transmembrane protein;(source:Araport11)	2.15946	0.00338387
AT3G45750		Nucleotidyltransferase family protein;(source:Araport11)	2.13341	0.00607592
AT5G12290	DGS1	Encodes a mitochondrial outer membrane protein, involved in galactoglycerolipid biosynthesis. The dgd1 mutant phenotype is suppressed in the dgs1 mutant background.	2.10205	0.00566811
AT4G32870		Polyketide cyclase/dehydrase and lipid transport superfamily protein;(source:Araport11)	2.09904	0.0005415
AT1G56060		cysteine-rich/transmembrane domain protein B;(source:Araport11)	2.07883	0.0015014
AT3G28580		P-loop containing nucleoside triphosphate hydrolases superfamily protein;(source:Araport11)	2.06886	1.578e-05
AT5G65200	PUB38	Encodes a protein containing a U-box and an ARM domain. This protein has E3 ubiquitin ligase activity based on in vitro assays.	2.05061	0.00458725
AT5G44585		hypothetical protein;(source:Araport11)	2.04759	0.000436627
AT1G66960	LUP5	Terpenoid cyclases family protein;(source:Araport11)	2.02696	0.00341963
AT4G12400	Hop3	Encodes one of the 36 carboxylate clamp (CC)-tetratricopeptide repeat (TPR) proteins (Prasad 2010, Pubmed ID: 20856808) with potential to interact with Hsp90/Hsp70 as co-chaperones.	2.01014	3.92375e-05
AT1G09932		Phosphoglycerate mutase family protein;(source:Araport11)	2.00128	1.28608e-07
AT5G52760		Copper transport protein family;(source:Araport11)	1.99151	7.58291e-05
AT3G26210	CYP71B23	putative cytochrome P450 The mRNA is cell-to-cell mobile.	1.97845	0.000173312
AT3G23110	RLP37	receptor like protein 37;(source:Araport11)	1.93989	0.00439198
AT4G11890	ARCK1	Encodes a receptor-like cytosolic kinase ARCK1. Negatively controls abscisic acid and osmotic stress signal transduction.	1.92194	4.05406e-10
AT2G46870	NGA1	AP2/B3-like transcriptional factor family protein;(source:Araport11)	1.92179	0.00366506
AT1G60545		Potential natural antisense gene, locus overlaps with AT1G60540	1.90331	0.00840297
AT5G39670		Calcium-binding EF-hand family protein;(source:Araport11)	1.88246	0.00382477
AT3G57260	BGL2	beta 1,3-glucanase	1.86068	9.33955e-09
AT2G04450	NUDT6	Encodes a protein with NADH pyrophosphatase activity. Although this protein was also shown to have ADP-ribose diphosphatase activity in vitro, mutant analyses suggest that NUDX6 is involved in NADH metabolism in vivo.	1.83769	0.000687604
AT1G58225		hypothetical protein;(source:Araport11)	1.8027	0.000583586
AT4G08555		hypothetical protein;(source:Araport11)	1.79299	0.000601308
AT5G65040	IRM1	senescence-associated family protein (DUF581);(source:Araport11)	1.78544	0.000195037
AT3G11010	RLP34	receptor like protein 34;(source:Araport11)	1.7728	3.79612e-05
AT3G16530		Lectin like protein whose expression is induced upon treatment with chitin oligomers.	1.75886	0.000290944
AT3G59570		Ypt/Rab-GAP domain of gyp1p superfamily protein;(source:Araport11)	1.75248	0.00685847
AT3G14050	RSH2	RELA/SPOT homolog 2;(source:Araport11)	1.7448	0.00577505
AT2G47990	SWA1	Encodes a transducin family nucleolar protein with six WD40 repeats that is most likely involved in 18S rRNA biogenesis. The slow progression of the gametophytic division cycles in swa1 suggested that the SWA1 protein is required for the normal progression of mitotic division cycles through the regulation of cell metabolism. Ubiquitously expressed throughout the plant.	1.72673	0.000320011
AT2G29350	SAG13	senescence-associated gene SAG13 encoding a short-chain alcohol dehydrogenase	1.71536	0.00798399
AT4G18253		receptor Serine/Threonine kinase-like protein;(source:Araport11)	1.70743	0.00956327
AT5G48570	ROF2	Encodes one of the 36 carboxylate clamp (CC)-tetratricopeptide repeat (TPR) proteins (Prasad 2010, Pubmed ID: 20856808) with potential to interact with Hsp90/Hsp70 as co-chaperones.	1.69469	4.02021e-06
AT2G38170	CAX1	Encodes a high affinity vacuolar calcium antiporter. The residue His 338 is critical to Ca2+ transport activity. Disruption of CAX1 reduces manganese and zinc of shoot tissue and results in a decrease in the activity of vacuolar V-type proton ATPase.	1.69463	2.28341e-16
AT2G18660	PNP-A	Encodes PNP-A (Plant Natriuretic Peptide A). PNPs are a class of systemically mobile molecules distantly related to expansins; their biological role has remained elusive. PNP-A contains a signal peptide domain and is secreted into the extracellular space. Co-expression analyses using microarray data suggest that PNP-A may function as a component of plant defence response and SAR in particular, an…	1.69264	1.01899e-07
AT3G17450		hAT dimerization domain-containing protein;(source:Araport11)	1.68208	0.00442379
AT3G25010	RLP41	receptor like protein 41;(source:Araport11)	1.66986	0.00533947
AT1G43910		P-loop containing nucleoside triphosphate hydrolases superfamily protein;(source:Araport11)	1.66379	0.00289352
AT2G23680		Cold acclimation protein WCOR413 family;(source:Araport11)	1.65957	4.00299e-05
AT5G20230	BCB	Encodes a Al-stress-induced gene. Along with TCF, it promotes lignin biosynthesis in response to cold stress. The mRNA is cell-to-cell mobile.	1.64939	2.65791e-05
AT1G19270	DA1	Encodes a ubiquitin-activated peptidase that is a member of a small (7 member) ubiquitin binding protein family. It appears to play a role in regulation of endoreduplication in leaf epidermal tissue.	1.6461	0.000532603
AT1G71865		PyrD;(source:Araport11)	1.635	0.00264406
AT1G14870	PCR2	PCR2 encodes a membrane protein involved in zinc transport and detoxification.	1.6344	0.00121642
AT2G29500		HSP20-like chaperones superfamily protein;(source:Araport11)	1.62622	0.00960326
AT5G03050		knotted 1-binding protein;(source:Araport11)	1.61875	0.00473961
AT4G11660	AT-HSFB2B	member of Heat Stress Transcription Factor (Hsf) family	1.59876	0.00973209
AT1G21310	EXT3	Encodes extensin 3.	1.5931	0.000183082
AT3G04720	PR4	Encodes a protein similar to the antifungal chitin-binding protein hevein from rubber tree latex. mRNA levels increase in response to ethylene and turnip crinkle virus infection. The mRNA is cell-to-cell mobile.	1.59051	0.002761
AT3G24860		Homeodomain-like superfamily protein;(source:Araport11)	1.58586	0.00983808
AT1G51760	IAR3	encodes a member of the six Arabidopsis IAA-amino acid conjugate hydrolase subfamily and conjugates and conjugates IAA-Ala in vitro. Gene is expressed most strongly in roots, stems, and flowers. The mRNA is cell-to-cell mobile.	1.58559	0.0083628
AT1G01720	ATAF1	Belongs to a large family of putative transcriptional activators with NAC domain. Transcript level increases in response to wounding and abscisic acid. ATAF1 attentuates ABA signaling and sythesis. Mutants are hyposensitive to ABA. The mRNA is cell-to-cell mobile.	1.5835	8.72382e-05
AT3G15356		Legume lectin family protein;(source:Araport11)	1.58288	0.00121146
AT1G45145	TRX5	encodes a cytosolic thioredoxin that reduces disulfide bridges of target proteins by the reversible formation of a disulfide bridge between two neighboring Cys residues present in the active site. Thioredoxins have been found to regulate a variety of biological reactions in prokaryotic and eukaryotic cells.	1.57386	0.00277854
AT5G10760	AED1	Eukaryotic aspartyl protease family protein;(source:Araport11)	1.56493	1.41332e-06
AT1G49880	Erv1	Encodes Erv1, a component of the mitochondrial intermembrane space assembly machinery involved in the import pathway of the small intermembrane space proteins. It contains a Cys-X-Cys shuttle disulfide and oxidizes thioredoxin in vitro.	1.56418	0.00462218
AT5G25250	FLOT1	Encodes a protein that is involved in a membrane microdomain-dependent, but clathrin-independent, endocytic pathway required for optimal seedling development. The mRNA is cell-to-cell mobile.	1.55525	3.64572e-06
AT5G62410	SMC2	SMC2-1 (SMC2)	1.53661	0.00922874
AT1G65500		transmembrane protein;(source:Araport11)	1.53157	0.00738735
AT3G04230		Ribosomal protein S5 domain 2-like superfamily protein;(source:Araport11)	1.49882	3.97143e-05
AT2G46600		Calcium-binding EF-hand family protein;(source:Araport11)	1.4697	9.34967e-05
AT5G25440		Protein kinase superfamily protein;(source:Araport11)	1.46441	0.000157814
AT1G22403		other_RNA;(source:Araport11)	1.46327	0.00615643
AT5G13320	PBS3	Encodes an enzyme capable of conjugating amino acids to 4-substituted benzoates. 4-HBA (4-hydroxybenzoic acid) and pABA (4-aminobenzoate) may be targets of the enzyme in Arabidopsis, leading to the production of pABA-Glu, 4HBA-Glu, or other related compounds. This enzyme is involved in disease-resistance signaling. It is required for the accumulation of salicylic acid, activation of defense respo…	1.46039	0.00333837
AT1G30480	DRT111	recombination and DNA-damage resistance protein (DRT111)	1.45987	0.00969554
AT3G27110	PGM48	PGM48 is a member of a plant specific clade of metallo-endopeptidase proteins. It is found in plastoglobules. Analysis of over-expression and loss of function phenotypes suggests PGM48 may have a role in positively regulating senescence.	1.44798	0.00474344
AT4G02380	SAG21	Encodes AtLEA5 (late embryogenesis abundant like protein). Also known as SENESCENCE-ASSOCIATED GENE 21 (SAG21). Has a role on oxidative stress tolerance. mRNA levels are elevated in response to various stresses.	1.44702	9.604e-06
AT1G33960	AIG1	Identified as a gene that is induced by avirulence gene avrRpt2 and RPS2 after infection with Pseudomonas syringae pv maculicola strain ES4326 carrying avrRpt2	1.43904	0.0035852
AT1G13990		plant/protein;(source:Araport11)	1.4331	0.0061759
AT2G28890	PLL4	Encodes a protein phosphatase 2C like gene, similar to POL. Involved in leaf development. Knockout mutants have abnormally shaped leaves.	1.42833	0.00857945
AT3G50740	UGT72E1	UGT72E1 is an UDPG:coniferyl alcohol glucosyltransferase which specifically glucosylates sinapyl- and coniferyl aldehydes. The enzyme is thought to be involved in lignin metabolism.	1.4069	0.00269019
AT3G50930	BCS1	Encodes a protein that is present in a homo-multimeric protein complex on the outer mitochondrial membrane and plays a role in cell death and amplifying salicylic acid signalling. The mRNA is cell-to-cell mobile.	1.40577	0.00593786
AT5G45380	DUR3	urea-proton symporter DEGRADATION OF UREA 3 (DUR3);(source:Araport11)	1.40219	0.00300854
AT1G35710		kinase family with leucine-rich repeat domain-containing protein;(source:Araport11)	1.39835	3.26595e-05
AT3G11070		Outer membrane OMP85 family protein;(source:Araport11)	1.39758	0.00231881
AT1G73090		WD repeat protein;(source:Araport11)	1.38957	0.00687375
AT3G60540		Preprotein translocase Sec, Sec61-beta subunit protein;(source:Araport11)	1.38671	0.000262351
AT5G05460	ENGase85A	Encodes a cytosolic beta-endo-N-acetyglucosaminidase (ENGase). ENGases N-glycans cleave the O-glycosidic linkage between the two GlcNAc residues of the N-glycan core structure and thus generate a protein with a single GlcNAc attached to asparagine.	1.38445	0.00456812
AT3G45860	CRK4	Encodes a cysteine-rich receptor-like protein kinase. Involved in programmed cell death and defense response to pathogen.	1.38198	0.0013299
AT2G26440	PME12	Plant invertase/pectin methylesterase inhibitor superfamily;(source:Araport11)	1.36243	0.00540533
AT1G75040	PR5	Thaumatin-like protein involved in response to pathogens. mRNA level of the PR-5 gene (At1g75040)is significantly changed after cutting the inflorescence stem indicating the existence of a network of signal transducing pathways as other stress-regulated genes (At5g01410, At3g17800, At1g29930)do not response to the treatment. The mRNA is cell-to-cell mobile.	1.35901	0.000263686
AT2G44290		Bifunctional inhibitor/lipid-transfer protein/seed storage 2S albumin superfamily protein;(source:Araport11)	1.34483	7.2212e-08
AT1G19020		CDP-diacylglycerol-glycerol-3-phosphate 3-phosphatidyltransferase;(source:Araport11)	1.34379	0.00425642
AT2G32680	RLP23	receptor like protein 23;(source:Araport11)	1.34119	6.39573e-07
AT4G23140	CRK6	Arabidopsis thaliana receptor-like protein kinase. Naming convention from Chen et al 2003 (PMID 14756307)	1.34026	0.00117799
AT2G01950	BRL2	Encodes a leucine rich repeat receptor kinase and associated with provascular/procambial cells. Similar to BRI, brassinosteroid receptor protein.	1.33617	0.00508793
AT2G46400	WRKY46	Encodes a WRKY transcription factor that contributes to the feedforward inhibition of osmotic/salt stress-dependent LR inhibition via regulation of ABA signaling and auxin homeostasis.	1.33609	0.00182546
AT3G50480	HR4	Homolog of RPW8	1.31618	5.04536e-05
AT1G48320	DHNAT1	Encodes one of the two functional DHNA-CoA (1,4-dihydroxy-2-naphthoyl-CoA) thioesterases found in Arabidopsis.	1.3055	0.00024563
AT4G22150	PUX3	Arabidopsis thaliana CDC48-interacting UBX-domain protein (PUX3)	1.30333	0.000394697
AT4G01700		Chitinase family protein;(source:Araport11)	1.29008	0.0076511
AT5G44568		transmembrane protein;(source:Araport11)	1.28407	0.00112634
AT1G76960		transmembrane protein;(source:Araport11)	1.28207	0.00075063
AT3G47480		Calcium-binding EF-hand family protein;(source:Araport11)	1.27359	0.0032346
AT4G14365	XBAT34	hypothetical protein;(source:Araport11)	1.26711	1.69404e-06
AT3G14620	CYP72A8	putative cytochrome P450 The mRNA is cell-to-cell mobile.	1.26236	0.00252337
AT3G51980		ARM repeat superfamily protein;(source:Araport11)	1.25509	0.000523061
AT1G28090		Polynucleotide adenylyltransferase family protein;(source:Araport11)	1.25173	0.00226485
AT1G17745	PGDH	encodes a 3-Phosphoglycerate dehydrogenase The mRNA is cell-to-cell mobile.	1.24677	2.35983e-07
AT3G14200		Chaperone DnaJ-domain superfamily protein;(source:Araport11)	1.23816	0.000528529
AT3G12580	HSP70	heat shock protein 70;(source:Araport11)	1.23666	0.000880167
AT3G17000	UBC32	ubiquitin-conjugating enzyme 32;(source:Araport11)	1.22269	0.00110005
AT5G52810	SARD4	NAD(P)-binding Rossmann-fold superfamily protein;(source:Araport11)	1.22173	0.00155165
AT3G60415		phosphoglycerate mutase family protein;(source:Araport11)	1.21601	0.00028348
AT2G46430	CNGC3	Encodes a cyclic nucleotide gated channel, downstream component of the signaling pathways leading to hypersensitive response (HR) resistance.	1.21579	0.00283296
AT1G16670	CRPK1	Encodes a cold-activated plasma membrane protein cold-responsive protein kinase that phosphorylates 14-3-3 proteins. The phosphorylated 14-3-3 proteins shuttle from the cytosol to the nucleus, where they interact with and destabilize the key cold-responsive C-repeat-binding factor (CBF) proteins, modulate CBF stability and the response to cold stress.	1.20844	0.00832746
AT2G23672		Potential natural antisense gene, locus overlaps with AT2G23670	1.20802	0.00236876
AT5G54610	ANK	Induced in response to Salicylic acid. Belongs to the ankyrin repeat protein family.	1.20767	0.00284755
AT3G04880	DRT102	encodes a novel protein involved in DNA repair from UV damage. Isolated by functional complementation of E. coli UV-sensitive mutants (UVR genes).	1.20335	0.00824081
AT1G30910		Molybdenum cofactor sulfurase family protein;(source:Araport11)	1.20213	0.00190566
AT3G23560	ALF5	Member of the multidrug and toxic compound extrusion (MATE) family, protects roots from inhibitory compounds.	1.19671	0.00872865
AT3G57240	BG3	encodes a member of glycosyl hydrolase family 17	1.19653	8.83743e-06
AT2G43590		Chitinase family protein;(source:Araport11)	1.18697	0.000540565
AT2G30140	UGT87A2	Encodes a putative glycosyltransferase. Regulates flowering time via FLOWERING LOCUS C.	1.17773	0.00361225
AT5G40780	LHT1	Encodes LHT1 (lysine histidine transporter), a high-affinity transporter for cellular amino acid uptake in both root epidermis and leaf mesophyll.	1.17212	0.00155152
AT4G13730		Ypt/Rab-GAP domain of gyp1p superfamily protein;(source:Araport11)	1.15569	0.00942748
AT2G41880	GK-1	Guanylate kinase. Involved in nucleotide metabolism.	1.15283	0.00177945
AT1G34150		Pseudouridine synthase family protein;(source:Araport11)	1.15205	0.00796904
AT4G02520	GSTF2	Encodes glutathione transferase belonging to the phi class of GSTs. Naming convention according to Wagner et al. (2002). The expression of this gene is upregulated by herbicide safeners such as benoxacor and fenclorim.	1.14933	0.00185768
AT2G17040	NAC036	Member of the NAC transcription factor family and more specifically, the ONAC022 subfamily. Involved in leaf and inflorescence stem morphogenesis. The mRNA is cell-to-cell mobile.	1.13745	0.0011067
AT5G64250		Aldolase-type TIM barrel family protein;(source:Araport11)	1.12994	0.00130577
AT4G03420		hypothetical protein (DUF789);(source:Araport11)	1.1184	0.00935323
AT1G02450	NIMIN1	NIMIN1 modulates PR gene expression according the following model: NPR1 forms a ternary complex with NIMIN1 and TGA factors upon SAR induction that binds to a positive regulatory cis-element of the PR-1 promoter, termed LS7. This leads to PR-1 gene induction. NIMIN1 decreases transcriptional activation, possibly through its EAR motif, which results in fine-tuning of PR-1 gene expression.	1.11373	0.00087889
AT1G13470		hypothetical protein (DUF1262);(source:Araport11)	1.10948	9.65911e-05
AT3G16220		Putative eukaryotic LigT;(source:Araport11)	1.10343	9.47313e-05
AT5G47060		hypothetical protein (DUF581);(source:Araport11)	1.09905	0.00794508
AT1G09630	RAB11c	Encodes a putative GTP-binding protein. Associates with organelles on a pathway from the Golgi to the plasma membrane in interphase. In dividing cells acts at the cell plate.	1.09268	0.00238099
AT2G30530	MADA4	zinc finger CCCH domain protein;(source:Araport11)	1.0867	0.0025257
AT4G36990	HSF4	Encodes a protein whose sequence is similar to heat shock factors that regulate the expression of heat shock proteins. Transcript level is increased in response to heat shock. However, overexpression of this gene did not result in the increase of decrease of heat shock proteins.	1.08086	0.00741375
AT1G14200		RING/U-box superfamily protein;(source:Araport11)	1.07804	0.00903827
AT5G52640	HSP90.1	Encodes a cytosolic heat shock protein AtHSP90.1. AtHSP90.1 interacts with disease resistance signaling components SGT1b and RAR1 and is required for RPS2-mediated resistance. The mRNA is cell-to-cell mobile.	1.06764	0.00894202
AT5G28919		hypothetical protein;(source:Araport11)	1.06119	0.00581316
AT5G37600	GSR 1	encodes a cytosolic glutamine synthetase, the enzyme has high affinity with substrate ammonium	1.05806	0.000229147
AT1G08450	CRT3	Encodes one of three Arabidopsis calreticulins. In CRT-deficient mouse fibroblasts, this protein restores ER Ca2+ levels. Non-receptor component required for EFR-mediated immunity. Mutants show de-repressed anthocyanin accumulation in the presence of elf18, and EFR accumulation and signalling.	1.04862	4.95002e-05
AT1G21250	WAK1	Encodes a cell wall-associated kinase that interacts with AtGRP3 and may function as a signaling receptor of extracellular matrix component such as oligogalacturonides. The mRNA is cell-to-cell mobile.	1.04659	0.0005958
AT4G21560	VPS28-1	vacuolar protein sorting-associated protein-like protein;(source:Araport11)	1.04406	0.00865022
AT1G76040	CPK29	member of Calcium Dependent Protein Kinase	1.0437	0.00304213
AT5G57150		basic helix-loop-helix (bHLH) DNA-binding superfamily protein;(source:Araport11)	1.04246	0.00443808
AT1G79610	NHX6	Encodes an endosomal Na(+)/H(+) antiporter: AT1G54370 (NHX5), AT1G79610 (NHX6). Double knockout nhx5 nhx6 showed reduced growth, with smaller and fewer cells and increased sensitivity to salinity.	1.03677	0.00885492
AT1G31550		GDSL-motif esterase/acyltransferase/lipase. Enzyme group with broad substrate specificity that may catalyze acyltransfer or hydrolase reactions with lipid and non-lipid substrates.	1.0338	0.00884145
AT5G61420	MYB28	Encodes a nuclear localized member of the MYB transcription factor family. Involved in positive regulation of aliphatic glucosinolate biosynthesis.Expression is induced by touch, wounding and glucose.	1.02473	0.0083691
AT5G24530	DMR6	Encodes a putative 2OG-Fe(II) oxygenase that is defense-associated but required for susceptibility to downy mildew. The mRNA is cell-to-cell mobile.	1.02283	3.6149e-05
AT4G02640	BZO2H1	Encodes a basic leucine zipper (bZIP) transcription factor AtbZIP10. AtbZIP10 shuttles between the nucleus and the cytoplasm. It binds consensus G- and C-box DNA sequences. AtbZIP10 acts antagonistically with LSD1 in both pathogen-induced hypersensitive response and basal defense responses.	1.01576	0.00363946
AT2G21150	XCT	Encodes a nuclear localized XAP5 family protein involved in light regulation of the circadian clock and photomorphogenesis. XCT loss of function mutations also show decreased levels of DCL1, 3 and 4 and correspondingly lower levels of certain small RNAs suggesting a role in sRNA biogenesis.	0.990663	0.00672991
AT1G65040	Hrd1B	Encodes one of the Arabidopsis homologs of the yeast/human Hrd1 protein: AT3G16090 (Hrd1A), AT1G65040 (Hrd1B). Involved in ERAD (Endoplasmic reticulum-associated degradation).	0.984919	0.00494272
AT4G12720	NUDT7	Encodes a protein with ADP-ribose hydrolase activity. Negatively regulates EDS1-conditioned plant defense and programmed cell death.	0.98375	0.000179294
AT1G43560	ty2	thioredoxin Y2;(source:Araport11)	0.982503	5.57586e-06
AT2G31880	SOBIR1	Encodes a putative leucine rich repeat transmembrane protein that is expressed in response to Pseudomonas syringae. Expression of SRRLK may be required for silencing via lsiRNAs. Regulates cell death and innate immunity.	0.97256	3.82521e-05
AT2G14878		other_RNA;(source:Araport11)	0.969623	0.00541765
AT1G52870		Peroxisomal membrane 22 kDa (Mpv17/PMP22) family protein;(source:Araport11)	0.967131	0.00254428
AT5G55450	ATLTP4.4	Bifunctional inhibitor/lipid-transfer protein/seed storage 2S albumin superfamily protein;(source:Araport11)	0.964783	0.00075341
AT1G21460	SWEET1	Nodulin MtN3 family protein;(source:Araport11)	0.963716	0.00680453
AT5G24810		ABC1 family protein;(source:Araport11)	0.961616	0.000266188
AT4G33050	EDA39	Encodes a calmodulin-binding protein involved in stomatal movement.	0.961449	0.0026698
AT3G60450		Phosphoglycerate mutase family protein;(source:Araport11)	0.960898	0.000831554
AT3G55850	LAF3	Encodes a product that might regulate nucleo-cytoplasmic trafficking of an intermediate(s) involved in phyA signal transduction. Differs from isoform 2 only in the first few N-terminal amino acids.	0.959317	0.00667206
AT4G17670		senescence-associated family protein (DUF581);(source:Araport11)	0.956086	0.00301853
AT2G43780		cytochrome oxidase assembly protein;(source:Araport11)	0.953524	0.00453774
AT3G49120	PRXCB	Class III peroxidase Perx34. Expressed in roots, leaves and stems. Located in the cell wall. Involved in cell elongation. Expression activated by light. May play a role in generating H2O2 during defense response. The mRNA is cell-to-cell mobile.	0.949896	0.00633202
AT3G25882	NIMIN-2	encodes a kinase that physically interacts with NPR1/NIM1	0.94384	0.00169395
AT2G26590	RPN13	regulatory particle non-ATPase 13;(source:Araport11)	0.936704	0.00710953
AT2G39750		S-adenosyl-L-methionine-dependent methyltransferases superfamily protein;(source:Araport11)	0.933388	0.00575476
AT1G77760	NIA1	Encodes the cytosolic minor isoform of nitrate reductase (NR). Involved in the first step of nitrate assimilation, it contributes about 15% of the nitrate reductase activity in shoots. Similar to molybdopterin oxidoreductases at the N-terminus, and to FAD/NAD-binding cytochrome reductases at the C-terminus. Cofactors: FAD, heme iron (cytochrome B-557), and molybdenum-pterin.	0.926198	0.00570392
AT1G56150	SAUR71	SAUR-like auxin-responsive protein family;(source:Araport11)	0.92579	0.00739135
AT1G27530		ubiquitin-fold modifier-conjugating enzyme;(source:Araport11)	0.923736	0.00725837
AT3G28930	AIG2	avrRpt2-induced gene that exhibits RPS2- and avrRpt2-dependent induction early after infection with Pseudomonas syringae pv maculicola strain ES4326 carrying avrRpt2	0.913942	7.8676e-05
AT5G08760		transmembrane protein;(source:Araport11)	0.912945	1.83068e-05
AT4G17230	SCL13	Encodes a scarecrow-like protein (SCL13). Member of GRAS gene family.	0.911776	0.00713983
AT3G27300	G6PD5	glucose-6-phosphate dehydrogenase 5;(source:Araport11)	0.91001	0.00926329
AT1G74440		ER membrane protein, putative (DUF962);(source:Araport11)	0.901255	0.000122985
AT1G03210		Phenazine biosynthesis PhzC/PhzF protein;(source:Araport11)	0.898371	0.00152025
AT1G66080		hikeshi-like protein;(source:Araport11)	0.89603	0.00621832
AT5G13930	TT4	Encodes chalcone synthase (CHS), a key enzyme involved in the biosynthesis of flavonoids. Required for the accumulation of purple anthocyanins in leaves and stems. Also involved in the regulation of auxin transport and the modulation of root gravitropism. The mRNA is cell-to-cell mobile.	0.894406	3.28873e-05
AT1G34750		Protein phosphatase 2C family protein;(source:Araport11)	0.889779	0.00420705
AT2G36580		Pyruvate kinase family protein;(source:Araport11)	0.879232	0.00817402
AT1G51660	MKK4	Encodes a mitogen-activated map kinase kinase (there are nine in Arabidopsis) involved in innate immunity. This protein activates MPK3/MPK6 and early-defense genes redundantly with MKK5. In plants with both MKK5 and MKK4 levels reduced by RNAi plants, floral organs do not abscise suggestion a role for both proteins in mediating floral organ abscission. The mRNA is cell-to-cell mobile.	0.861239	0.00289564
AT3G50550		hypothetical protein;(source:Araport11)	0.859772	0.0042274
AT2G40600		appr-1-p processing enzyme family protein;(source:Araport11)	0.849529	0.00448906
AT1G22280	PAPP2C	Encodes a phytochrome-associated protein, PAPP2C (phytochrome-associated protein phosphatase type 2C). PAPP2C interacts in the nucleus with phyA (phytochrome A) and phyB. Functions as a regulator of phytochrome-interacting factor PIF3 by dephosphorylating phytochromes in the nucleus.	0.847347	0.00567508
AT1G79210		N-terminal nucleophile aminohydrolases (Ntn hydrolases) superfamily protein;(source:Araport11)	0.839231	0.00112805
AT2G41410		Calcium-binding EF-hand family protein;(source:Araport11)	0.805785	0.00207186
AT1G56242		Potential natural antisense gene, locus overlaps with AT1G56240	0.80546	0.00524967
AT2G24390		AIG2-like (avirulence induced gene) family protein;(source:Araport11)	0.805037	0.00215139
AT2G28570		hypothetical protein;(source:Araport11)	0.797267	0.000213073
AT2G45790	PMM	Encodes a cytoplasmic phosphomannomutase, involved in ascorbate biosynthesis	0.795844	0.00337359
AT5G48880	KAT5	Encodes a peroxisomal 3-keto-acyl-CoA thiolase 2 precursor. EC2.3.1.16 thiolases. AT5G48880.1 is named PKT1 and AT5G48880.2 is named PKT2.	0.795665	0.00192727
AT3G57650	LPAT2	Encodes an endoplasmic reticulum localized protein with lysophosphatidyl acyltransferase activity.	0.794758	0.00502414
AT1G71880	SUC1	Sucrose transporter gene induced in response to nematodes; member of Sucrose-proton symporter family. The mRNA is cell-to-cell mobile.	0.794281	0.000477015
AT1G56450	PBG1	20S proteasome beta subunit PBG1 (PBG1) mRNA, complete cds	0.7902	0.00120553
AT2G14560	LURP1	Encodes LURP1, a member of the LURP cluster (late upregulated in response to Hyaloperonospora parasitica) which exhibits a pronounced upregulation after recognition of the pathogenic oomycte H. parasitica. LURP1 is required for full basal defense to H. parasitica and resistance to this pathogen mediated by the R-proteins RPP4 and RPP5. The mRNA is cell-to-cell mobile.	0.788498	0.00615288
AT5G20950	BGLC1	Encodes a beta-glucosidase involved in xyloglucan metabolism.	0.783222	0.00503576
AT2G38860	YLS5	Encodes protease I (pfpI)-like protein YLS5.	0.771768	0.000494591
AT2G36300		Integral membrane Yip1 family protein;(source:Araport11)	0.769995	0.00763749
AT4G20830	ATBBE19	FAD-binding Berberine family protein;(source:Araport11)	0.768273	0.00535335
AT4G08870	ARGAH2	Encodes one of the two arginase in the genome. Gene expression is enhanced by methyl jasmonate treatment. It is involved in the defense response to B.cinerea.	0.765745	0.00768972
AT2G41490	GPT	UDP-GlcNAc:dolichol phosphate N-acetylglucosamine-1-phosphate transferase	0.765727	0.0056197
AT5G53420		CCT motif family protein;(source:Araport11)	0.761416	0.00312956
AT1G13000		transmembrane protein, putative (DUF707);(source:Araport11)	0.760761	0.00715499
AT3G28940		AIG2-like (avirulence induced gene) family protein;(source:Araport11)	0.748027	0.000621681
AT4G08470	MEKK3	Encodes a member of the A1 subgroup of the MEKK (MAPK/ERK kinase kinase) family. MEKK is another name for Mitogen-Activated Protein Kinase Kinase Kinase (MAPKKK or MAP3K). This subgroup has four members: At4g08500 (MEKK1, also known as ARAKIN, MAP3Kb1, MAPKKK8), At4g08480 (MEKK2, also known as MAP3Kb4, MAPKKK9), At4g08470 (MEKK3, also known as MAP3Kb3, MAPKKK10) and At4g12020 (MEKK4, also known a…	0.744382	0.00681931
AT2G37250	ADK	encodes adenylate kinase that is located in the chloroplast involved in the coordination of metabolism and growth	0.742498	0.00565017
AT5G10290		leucine-rich repeat transmembrane protein kinase family protein;(source:Araport11)	0.739046	0.00614022
AT4G36648		other_RNA;(source:Araport11)	0.738629	0.00102217
AT3G20510	FAX6	Encodes a member of the Tmemb_14 family that is predicted to be localized to the membranes of the secretory pathway. The mRNA is cell-to-cell mobile.	0.712633	0.0066096
AT3G08640	RER3	alphavirus core family protein (DUF3411);(source:Araport11)	0.709545	0.00671807
AT5G44070	CAD1	Phytochelatin synthase gene confers tolerance to cadmium ions. Catalyzes phytochelatin (PC) synthesis from glutathione (GSH) in the presence of Cd2+, Zn2+, Cu2+ and Fe3+, but not by Co2+ or Ni2+. The mRNA is cell-to-cell mobile.	0.707765	0.00772773
AT1G20380		Prolyl oligopeptidase family protein;(source:Araport11)	0.685848	0.00196153
AT1G07350	SR45a	Encodes a serine/arginine rich-like protein, SR45a. Involved in the regulation of stress-responsive alternative splicing.	0.684708	0.00505979
AT2G30870	GSTF10	early dehydration-induced gene ERD13 homologous to tobacco and maize glutathione S-transferases. Encodes glutathione transferase belonging to the phi class of GSTs. Naming convention according to Wagner et al. (2002)	0.681736	0.000401112
AT1G75270	DHAR2	dehydroascorbate reductase 2;(source:Araport11)	0.678141	0.00670973
AT4G31500	CYP83B1	Encodes an oxime-metabolizing enzyme in the biosynthetic pathway of glucosinolates. Is required for phytochrome signal transduction in red light. Mutation confers auxin overproduction.	0.674493	0.00600169
AT3G02900		Low-density receptor-like protein;(source:Araport11)	0.647969	0.00906153
AT2G04900		hypothetical protein;(source:Araport11)	0.64342	0.00267756
AT5G42300	UBL5	ubiquitin-like protein 5;(source:Araport11)	0.628066	0.00171254
AT1G70780		hypothetical protein;(source:Araport11)	0.624785	0.00441547
AT3G07720		Galactose oxidase/kelch repeat superfamily protein;(source:Araport11)	0.624251	0.00682377
AT1G13090	CYP71B28	putative cytochrome P450	0.615261	0.00943743
AT1G77510	PDIL1-2	Encodes a protein disulfide isomerase-like (PDIL) protein, a member of a multigene family within the thioredoxin (TRX) superfamily. Transcript levels for this gene are up-regulated in response to three different chemical inducers of ER stress (dithiothreitol, beta-mercaptoethanol, and tunicamycin). AtIRE1-2 does not appear to be required for this response, but the atbzip60 mutant has a diminished…	0.588706	0.00691942
AT5G60800	HIPP3	Heavy metal transport/detoxification superfamily protein;(source:Araport11)	0.580152	0.00621106
AT1G20260	VAB3	One of three genes encoding the vacuolar ATP synthase subunit B1. The protein binds to and co-localizes with F-actin, bundles F-actin to form higher-order structure, and stabilizes actin filaments in vitro. The mRNA is cell-to-cell mobile.	0.567277	0.00955038
AT1G20100		DNA ligase-like protein;(source:Araport11)	0.563656	0.00591876
AT2G47730	GSTF8	Encodes glutathione transferase belonging to the phi class of GSTs. Naming convention according to Wagner et al. (2002).	0.557461	0.00774347
AT5G48810	CB5-D	Encodes a cytochrome b5 isoform that localizes to the ER. The C-terminal portion of the protein appears to be capable of inserting into a plant microsomal membrane in vitro and the protein appears to be subject to glycosylation. The mRNA is cell-to-cell mobile.	0.552266	0.00529746
AT4G08230		glycine-rich protein;(source:Araport11)	0.532117	0.00641194
AT1G53210	NCL	Encodes a Na+/Ca 2+ exchanger-like protein that participates in the maintenance of Ca 2+ homeostasis. The mRNA is cell-to-cell mobile.	-0.459952	0.00633676
AT1G05850	POM1	Encodes an endo chitinase-like protein AtCTL1. Essential for tolerance to heat, salt and drought stresses. Also involved in root hair development, cell expansion and response to cytokinin. Allelic to erh2. 11 alleles described in Hauser (1995). Mutant is defective in acquired thermotolerance, appears semidwarf throughout its life cycle and has extra lateral branches. There are two EMS alleles. Ex…	-0.464052	0.00721534
AT4G27440	PORB	light-dependent NADPH:protochlorophyllide oxidoreductase B The mRNA is cell-to-cell mobile.	-0.471215	0.00590363
AT3G47470	LHCA4	Encodes a chlorophyll a/b-binding protein that is more similar to the PSI Cab proteins than the PSII cab proteins. The predicted protein is about 20 amino acids shorter than most known Cab proteins.	-0.492325	0.0062746
AT2G14890	AGP9	putative proline-rich protein (At2g14890) mRNA, complete The mRNA is cell-to-cell mobile.	-0.536965	0.00255428
AT1G23130		Polyketide cyclase/dehydrase and lipid transport superfamily protein;(source:Araport11)	-0.542321	0.00918483
AT3G05880	RCI2A	Induced by low temperatures, dehydration and salt stress and ABA. Encodes a small (54 amino acids), highly hydrophobic protein that bears two potential transmembrane domains.	-0.543117	0.00963224
AT5G02160		transmembrane protein;(source:Araport11)	-0.546607	0.00672414
AT2G45180		Bifunctional inhibitor/lipid-transfer protein/seed storage 2S albumin superfamily protein;(source:Araport11)	-0.551943	0.00376264
AT5G16030		mental retardation GTPase activating protein;(source:Araport11)	-0.572711	0.00424531
AT1G15820	LHCB6	Lhcb6 protein (Lhcb6), light harvesting complex of photosystem II.	-0.574382	0.00141887
AT1G68560	XYL1	Encodes a bifunctional alpha-l-arabinofuranosidase/beta-d-xylosidase that belongs to family 3 of glycoside hydrolases.	-0.578336	0.00526715
AT4G35100	PIP3	a member of the plasma membrane intrinsic protein PIP. functions as aquaporin. Salt-stress-inducible MIP	-0.580876	0.00195284
AT2G27385		Pollen Ole e 1 allergen and extensin family protein;(source:Araport11)	-0.581691	0.0055794
AT1G17280	UBC34	ubiquitin-conjugating enzyme 34;(source:Araport11)	-0.586478	0.00957681
AT2G05100	LHCB2.1	Lhcb2.1 protein encoding a subunit of the light harvesting complex II. Member of a gene family with high degree of sequence similarity. Initially LHCB2.3 was considered as a separate gene but appears to be an allele of LHCB2.1.	-0.588194	0.00419307
AT5G22580		Stress responsive A/B Barrel Domain-containing protein;(source:Araport11)	-0.589362	0.00865076
AT4G30660		Low temperature and salt responsive protein family;(source:Araport11)	-0.593562	0.00980478
AT5G45670		GDSL-motif esterase/acyltransferase/lipase. Enzyme group with broad substrate specificity that may catalyze acyltransfer or hydrolase reactions with lipid and non-lipid substrates.	-0.60773	0.00710596
AT4G31840	ENODL15	early nodulin-like protein 15;(source:Araport11)	-0.616912	0.00665342
AT2G36830	GAMMA-TIP	Encodes a tonoplast intrinsic protein, which functions as water channel. It has also been shown to be able to facilitate the transport of urea and hydrogen peroxide. Highly expressed in vascular tissues of the root, stem, cauline leaves and flowers but not in the apical meristems. The mRNA is cell-to-cell mobile.	-0.62056	0.00268258
AT1G06400	ARA-2	small GTP-binding protein (ara-2)	-0.620598	0.00493473
AT1G60800	NIK3	NSP-interacting kinase 3;(source:Araport11)	-0.620739	0.00185232
AT1G12090	ELP	extensin-like protein (ELP)	-0.621926	0.00281465
AT1G22710	SUC2	Encodes for a high-affinity transporter essential for phloem loading and long-distance transport. A major sucrose transporter, AtSUC2 can also transport a wide range of physiological and synthetic glucose conjugates with both &#945;- or &#946;-linkage.	-0.63057	0.00171071
AT3G23450		transmembrane protein;(source:Araport11)	-0.634686	0.00226686
AT3G54900	CXIP1	A.thaliana PICOT protein.It activates CAX1 gene Calcium transport activity.In other organisms, PICOT proteins appear to play a negative regulatory role in cellular stress responses.	-0.642286	0.00247766
AT3G62550		Adenine nucleotide alpha hydrolases-like superfamily protein;(source:Araport11)	-0.656043	0.00724348
AT1G20010	TUB5	beta tubulin	-0.65827	0.000455999
AT1G55330	AGP21	Encodes a putative arabinogalactan-protein (AGP21).	-0.658448	0.00407416
AT1G72150	PATL1	novel cell-plate-associated protein that is related in sequence to proteins involved in membrane trafficking in other eukaryotes The mRNA is cell-to-cell mobile.	-0.663167	0.0016918
AT3G12610	DRT100	Plays role in DNA-damage repair/toleration. Partially complements RecA- phenotypes.	-0.663993	0.00876156
AT3G47960	NPF2.10	Encodes a high-affinity, proton-dependent glucosinolate-specific transporter that is crucial for the transport of both methionine- and tryptophan-derived glucosinolates to seeds.	-0.663996	0.00751872
AT5G49460	ACLB-2	One of the two genes encoding subunit B of the cytosolic enzyme ATP Citrate Lyase (ACL)	-0.664588	0.0026389
AT3G62660	GATL7	Encodes a protein with putative galacturonosyltransferase activity.	-0.667922	0.00576654
AT4G23820		Pectin lyase-like superfamily protein;(source:Araport11)	-0.668884	0.0078094
AT2G45470	FLA8	FASCICLIN-like arabinogalactan protein 8;(source:Araport11)	-0.681412	0.00372945
AT2G47840	Tic20-II	Encodes a component of the TIC (translocon at the inner envelope membrane of chloroplasts) protein translocation machinery mediating the protein translocation across the inner envelope of plastids. The Arabidopsis genome encodes four Tic20 homologous proteins, AT1G04940(Tic20-I), AT2G47840(Tic20-II), AT4G03320(Tic20-IV) and AT5G55710(Tic20-V).	-0.683011	0.00187092
AT2G29310		NAD(P)-binding Rossmann-fold superfamily protein;(source:Araport11)	-0.692556	0.00878494
AT4G12830		alpha/beta-Hydrolases superfamily protein;(source:Araport11)	-0.698872	0.00634065
AT2G45850	AHL9	AT hook motif DNA-binding family protein;(source:Araport11)	-0.69992	0.00117714
AT1G01620	PIP1C	a member of the plasma membrane intrinsic protein subfamily PIP1. localizes to the plasma membrane and exhibits water transport activity in Xenopus oocyte. expressed ubiquitously and protein level decreases slightly during leaf development.	-0.707387	0.00225003
AT5G65010	ASN2	Encodes asparagine synthetase (ASN2).	-0.71464	0.00704024
AT4G29905		hypothetical protein;(source:Araport11)	-0.724747	0.00117526
AT3G56010		transmembrane protein;(source:Araport11)	-0.726335	0.00468828
AT4G17340	TIP2;2	tonoplast intrinsic protein 2;(source:Araport11)	-0.738725	0.00440674
AT3G02630	AAD5	One of seven acyl acyl carrier proteins. Expressed primarily in developing seeds.Involved in fatty acid metabolism.	-0.752548	0.00308588
AT1G29395	COR413IM1	Integral membrane protein in the inner envelope of chloroplasts. Provide freezing tolerance. Expression is induced by short-term cold-treatment, water deprivation, and abscisic acid treatment.	-0.755139	0.00253658
AT5G50950	FUM2	Encodes a fumarase enzyme initially shown to be in the mitochondria through proteomic studies but later shown to be present in the cytosol using an RFP fluorescent protein tag. It appears to be important for the accumulation of fumarate from malate in leaves in the light, and helps to promote nitrogen assimilation under high nitrogen conditions. It does not appear to be necessary for lipid metabo…	-0.775462	0.00123037
AT3G47620	TCP14	Encodes a transcription factor AtTCP14 that regulates seed germination. AtTCP14 shows elevated expression level just prior to germination. AtTCP14 is predominantly expressed in the vascular tissue of the embryo, and affects gene expression in radicles in a non-cell-autonomous manner.	-0.777786	0.00624042
AT5G43700	ATAUX2-11	Auxin inducible protein similar to transcription factors.	-0.78139	0.000859989
AT5G15350	ENODL17	early nodulin-like protein 17;(source:Araport11)	-0.784282	0.00241333
AT4G33760		tRNA synthetase class II (D, K and N) family protein;(source:Araport11)	-0.790307	0.00124227
AT1G01960	EDA10	Encodes one of the functionally redundant ARF guanine-nucleotide exchange factors (ARF-GEFs). Functions as regulators of post-Golgi trafficking.	-0.791623	0.00490899
AT4G08810	SUB1	Calcium binding protein involved in cryptochrome and phytochrome coaction	-0.798585	0.0096054
AT1G31190	IMPL1	Encodes a myo-inositol monophosphatase IMPL1 (myo-Inositol monophosphatase like 1).	-0.802694	0.00885798
AT5G15970	KIN2	Encodes a gene that can be induced by cold and abscisic acid and may be involved in cold acclimation and salt tolerance. The mRNA is cell-to-cell mobile.	-0.806785	0.000407216
AT3G26520	TIP2	gamma tonoplast intrinsic protein 2 (TIP2). expressed throughout the plant and transcript level is increased upon NaCl or ABA treatments. NaCl stress-sensitive yeast mutant strains exhibit more resistance to salt when expressing this protein.	-0.814994	1.28503e-05
AT2G38120	AUX1	Encodes an auxin influx transporter. AUX1 resides at the apical plasma membrane of protophloem cells and at highly dynamic subpopulations of Golgi apparatus and endosomes in all cell types. AUX1 action in the lateral root cap and/or epidermal cells influences lateral root initiation and positioning. Shoot supplied ammonium targets AUX1 and inhibits lateral root emergence. The mRNA is cell-to-cell…	-0.815156	0.00398644
AT3G22170	fhy3	A component of the PHYA signaling network, mediates the FR-HIR response to far-red light in concert with FAR1.	-0.818745	0.00486412
AT1G74670	GASA6	Gibberellin-regulated family protein;(source:Araport11)	-0.821974	0.00661463
AT1G60710	ATB2	Encodes ATB2.	-0.822404	0.00153964
AT2G44230		hypothetical protein (DUF946);(source:Araport11)	-0.825228	0.00282751
AT4G33960		hypothetical protein;(source:Araport11)	-0.82979	0.000251753
AT4G20760		NAD(P)-binding Rossmann-fold superfamily protein;(source:Araport11)	-0.834722	0.00108087
AT3G52360		transmembrane protein;(source:Araport11)	-0.842989	0.000967514
AT3G25800	PP2AA2	one of three genes encoding the protein phosphatase 2A regulatory subunit	-0.856288	0.00866164
AT3G20820		Leucine-rich repeat (LRR) family protein;(source:Araport11)	-0.868058	0.00131972
AT3G07020	SGT	encodes a 3beta-hydroxy sterol UDP-glucosyltransferase. ugt80a2 mutant plants have reduced steryl glycoside and acyl steryl glycoside levels and reduced seed size. ugt80a2/b1 double mutants have normal levels of celluose and normal cold stress tolerance.	-0.869074	0.000673401
AT1G67750		Pectate lyase family protein;(source:Araport11)	-0.874459	0.0063004
AT2G42540	COR15A	A cold-regulated gene whose product is targeted to the chloroplast. Cor15am protects stromal proteins from aggregation under various stress conditions. Constitutive expression increases freezing tolerance in protoplasts in vitro and chloroplasts in vivo. NMR and x-ray diffraction studies suggest that COR15a alters the intrinsic curvature of the inner membrane of chloroplast envelope. Late Embryog…	-0.88512	0.000534356
AT5G11070		hypothetical protein;(source:Araport11)	-0.888763	0.00449241
AT3G57520	SIP2	SIP2 encodes a raffinose-specific alpha-galactosidase that catalyzes the breakdown of raffinose into alpha-galatose and sucrose. This enzyme may function in unloading raffinose from the phloem as part of sink metabolism. Although it was originally predicted to act as a raffinose synthase (RS), that activity was not observed for recombinant SIP2.	-0.89811	0.00425036
AT3G50780		BTB/POZ domain protein;(source:Araport11)	-0.921377	0.00256309
AT3G52840	BGAL2	beta-galactosidase 2;(source:Araport11)	-0.921996	0.00863463
AT4G21140		copper ion-binding protein;(source:Araport11)	-0.932983	0.00284442
AT3G05490	RALFL22	Member of a diversely expressed predicted peptide family showing sequence similarity to tobacco Rapid Alkalinization Factor (RALF), and is believed to play an essential role in the physiology of Arabidopsis. Consists of a single exon and is characterized by a conserved C-terminal motif and N-terminal signal peptide.	-0.934367	0.000857106
AT1G62480		Vacuolar calcium-binding protein-like protein;(source:Araport11)	-0.953591	7.33011e-05
AT3G46290	HERK1	Encodes HERCULES1 (HERK1), a receptor kinase regulated by Brassinosteroids and required for cell elongation during vegetative growth.	-0.957694	0.00640043
AT5G08520	MYBS2	Duplicated homeodomain-like superfamily protein;(source:Araport11)	-0.962978	0.00107228
AT2G39250	SNZ	Encodes a AP2 domain transcription factor that can repress flowering. SNZ and its paralogous gene, SCHLAFMUTZE (SMZ), share a signature with partial complementarity to the miR172 microRNA, whose precursor is induced upon flowering.	-0.969426	0.000753213
AT1G61900		hypothetical protein;(source:Araport11)	-0.975784	0.00492433
AT3G04630	WDL1	Member of a small gene family which have a KLEEK domain which may be involved in protein- protein interactions. Over expression of WDL1 results in abnormal root development.	-0.984892	0.000685284
AT2G15960		stress-induced protein;(source:Araport11)	-0.995884	0.00240734
AT3G18500		DNAse I-like superfamily protein;(source:Araport11)	-1.00313	0.00257486
AT5G49730	FRO6	Encodes a plasma membrane-located ferric chelate reductase. Its mRNA is expressed in green aerial tissues (shoot, flower and cotyledon) in a light- and cell differentiation-specific manner.	-1.01082	0.00514502
AT2G46710	ROPGAP3	Rho GTPase activating protein with PAK-box/P21-Rho-binding domain-containing protein;(source:Araport11)	-1.01481	0.000902793
AT5G37770	TCH2	Encodes a protein with 40% similarity to calmodulin. Binds Ca(2+) and, as a consequence, undergoes conformational changes. CML24 expression occurs in all major organs, and transcript levels are increased from 2- to 15-fold in plants subjected to touch, darkness, heat, cold, hydrogen peroxide, abscisic acid (ABA), and indole-3-acetic acid. However, CML24 protein accumulation changes were not detec…	-1.03485	0.00639697
AT2G36230	APG10	Encodes a BBMII isomerase involved in histidine biosynthesis.	-1.04003	0.00258606
AT3G03870		transmembrane protein;(source:Araport11)	-1.04534	0.00338229
AT1G52190	NPF1.2	Encodes a low affinity nitrate transporter that is expressed in the plasma membrane and found in the phloem of the major veins of leaves. It is responsible for nitrate redistribution to young leaves.	-1.05029	9.8657e-06
AT5G19190		hypothetical protein;(source:Araport11)	-1.05032	0.003471
AT3G22142		Encodes a Protease inhibitor/seed storage/LTP family protein	-1.0623	0.000431552
AT3G55430		O-Glycosyl hydrolases family 17 protein;(source:Araport11)	-1.07604	0.00275406
AT1G78010	TRME	tRNA modification GTPase;(source:Araport11)	-1.07682	0.0090795
AT5G40890	CLC-A	Encodes a member of the voltage-dependent chloride channel. Also functions as a NO3-/H+ exchanger that serves to accumulate nitrate nutrient in vacuoles. Mutants homozygous for the T-DNA insertion mutation have reduced nitrate uptake capacity in high nitrate environment and exhibit hypersensitivity to chlorate.	-1.07697	0.000248868
AT3G16240	DELTA-TIP	Delta tonoplast intrinsic protein, functions as a water channel and ammonium (NH3) transporter. Highly expressed in flower, shoot, and stem. Expression shows diurnal regulation and is induced by ammonium (NH3). Protein localized to vacuolar membrane. The mRNA is cell-to-cell mobile.	-1.09062	1.04367e-06
AT1G29920	CAB2	Encodes lhcb1.1 a component of the LHCIIb light harvesting complex associated with photosystem II.	-1.0945	5.89074e-07
AT3G02445		None;(source:Araport11)	-1.09781	0.00753307
AT3G53420	PIP2A	a member of the plasma membrane intrinsic protein subfamily PIP2. localizes to the plasma membrane and exhibits water transport activity in Xenopus oocyte. expressed specifically in the vascular bundles and protein level increases slightly during leaf dev. When expressed in yeast cells can conduct hydrogen peroxide into those cells.	-1.12568	1.32932e-06
AT3G54200		Late embryogenesis abundant (LEA) hydroxyproline-rich glycoprotein family;(source:Araport11)	-1.13937	0.00279098
AT5G50335		hypothetical protein;(source:Araport11)	-1.16622	0.00164777
AT2G04790		PTB domain engulfment adapter;(source:Araport11)	-1.17231	0.00296565
AT2G43010	PIF4	Isolated as a semidominant mutation defective in red -light responses. Encodes a nuclear localized bHLH protein that interacts with active PhyB protein. Negatively regulates phyB mediated red light responses. Involved in shade avoidance response. Protein abundance is negatively regulated by PhyB.	-1.18594	0.00671537
AT1G02205	CER1	Expression of the CER1 gene associated with production of stem epicuticular wax and pollen fertility. Biochemical studies showed that cer1 mutants are blocked in the conversion of stem wax C30 aldehydes to C29 alkanes, and they also lack the secondary alcohols and ketones. These suggested the CER1 protein is an aldehyde decarbonylase, but the exact molecular function of this protein remains to be…	-1.19863	0.00108114
AT2G40610	EXPA8	member of Alpha-Expansin Gene Family. Naming convention from the Expansin Working Group (Kende et al, 2004. Plant Mol Bio). Involved in the formation of nematode-induced syncytia in roots of Arabidopsis thaliana.	-1.21021	4.79722e-06
AT2G37640	EXP3	member of Alpha-Expansin Gene Family. Naming convention from the Expansin Working Group (Kende et al, 2004. Plant Mol Bio). Involved in the formation of nematode-induced syncytia in roots of Arabidopsis thaliana.	-1.21222	0.00106062
AT2G29390	SMO2-2	Encodes a sterol 4-alpha-methyl-oxidase, specifically a 4-alpha-methyl-delta-7-sterol-4alpha-methyl-oxidase.	-1.24816	0.00443839
AT3G03220	EXPA13	member of Alpha-Expansin Gene Family. Naming convention from the Expansin Working Group (Kende et al, 2004. Plant Mol Bio)	-1.24833	0.000483825
AT1G48635	PEX3	peroxin 3;(source:Araport11)	-1.25378	0.0011862
AT2G33860	ETT	ettin (ett) mutations have pleiotropic effects on Arabidopsis flower development, causing increases in perianth organ number, decreases in stamen number and anther formation, and apical-basal patterning defects in the gynoecium. The ETTIN gene encodes a protein with homology to DNA binding proteins which bind to auxin response elements. ETT transcript is expressed throughout stage 1 floral merist…	-1.2562	0.000138222
AT4G37260	MYB73	Member of the R2R3 factor gene family. The mRNA is cell-to-cell mobile.	-1.27583	0.00950881
AT2G24550		major centromere autoantigen B-like protein;(source:Araport11)	-1.32893	0.00611062
AT1G13195		RING/U-box superfamily protein;(source:Araport11)	-1.34638	0.00387055
AT2G44500		O-fucosyltransferase family protein;(source:Araport11)	-1.42163	0.00621578
AT1G22370	UGT85A5	UDP-glucosyl transferase 85A5;(source:Araport11)	-1.42458	0.00524044
AT3G48460	SFAR4	GDSL-motif esterase/acyltransferase/lipase. Enzyme group with broad substrate specificity that may catalyze acyltransfer or hydrolase reactions with lipid and non-lipid substrates.	-1.46147	0.00499375
AT5G03230		senescence regulator (Protein of unknown function, DUF584);(source:Araport11)	-1.46656	0.00436367
AT3G15770		hypothetical protein;(source:Araport11)	-1.47671	0.00015276
AT5G54530		serine protease, putative (Protein of unknown function, DUF538);(source:Araport11)	-1.50479	0.00359859
AT5G22920	RZPF34	Encodes a protein with sequence similarity to RING, zinc finger proteins. Loss of function mutations show reduced (15%) stomatal aperture under non stress conditions.	-1.55096	0.00431685
AT1G68238		transmembrane protein;(source:Araport11)	-1.58132	1.15277e-06
AT5G10605		methyltransferase;(source:Araport11)	-1.58634	0.008791
AT2G29300		NAD(P)-binding Rossmann-fold superfamily protein;(source:Araport11)	-1.67244	0.00482791
AT1G13180	DIS1	Mutant has defect in trichome cell expansion and actin organization resulting in a distorted trichome phenotype.	-1.6845	0.00672002
AT5G61600	ERF104	encodes a member of the ERF (ethylene response factor) subfamily B-3 of ERF/AP2 transcription factor family. The protein contains one AP2 domain. There are 18 members in this subfamily including ATERF-1, ATERF-2, AND ATERF-5.	-1.70114	0.00172999
AT5G05860	UGT76C2	Encodes a cytokinin N-glucosyltransferase that is involved in cytokinin homeostasis and cytokinin response in planta through cytokinin N-glucosylation. Expression is induced by ABA, mannitol and drought stress. Analysis of overexpressors and loss of function mutants indicate a role in response to osmotic and drought stress.	-1.82522	0.00317575
AT3G50060	MYB77	Encodes a member of the R2R3 transcription factor gene family. Expressed in response to potassium deprivation and auxin. Involved in lateral root development. Interacts with ARF7 and regulates the expression of some auxin responsive genes.	-1.90317	0.0056587
AT4G36230		transmembrane protein;(source:Araport11)	-1.98816	0.00340353
AT1G77270		hypothetical protein;(source:Araport11)	-2.08316	0.00330976
AT5G57340		ras guanine nucleotide exchange factor Q-like protein;(source:Araport11)	-2.33418	0.00143816
AT3G15650		alpha/beta-Hydrolases superfamily protein;(source:Araport11)	-2.41897	0.00282745
AT1G78770	APC6	anaphase promoting complex 6;(source:Araport11)	-2.4401	0.00361152
AT2G20670		sugar phosphate exchanger, putative (DUF506);(source:Araport11)	-2.45734	0.00726844
AT2G35340	MEE29	helicase domain-containing protein;(source:Araport11)	-2.50613	0.0064001
AT1G26218	SORF14	Potential natural antisense gene, locus overlaps with AT1G26220. Has been identified as a translated small open reading frame by ribosome profiling.	-2.52848	0.00372156
AT5G05160	RUL1	Encodes a receptor-like kinase that activates secondary growth, the production of secondary vascular tissues.	-2.90037	0.00361971
AT4G13600		Carbohydrate-binding X8 domain superfamily protein;(source:Araport11)	-2.90833	0.0051077
AT5G01730	SCAR4	Encodes a member of the SCAR family.These proteins are part of a complex (WAVE) complex.The SCAR subunit activates the ARP2/3 complex which in turn act as a nucleator for actin filaments.	-3.13311	0.00317797
AT2G04620	MTP12	Encodes a Zn transporter that localizes to the Golgi apparatus and forms a functional complex with AtMTP5t1 to transport Zn into the Golgi.	-3.695	0.00712407
AT1G01695	TRM33	Phosphatidylinositol N-acetyglucosaminlytransferase subunit P-like protein;(source:Araport11)	-3.83324	0.00758636
AT4G28690		hypothetical protein;(source:Araport11)	-4.53007	0.00951841
AT1G36940		myotubularin-like protein;(source:Araport11)	-5.19837	0.00435161
AT3G53840		Protein kinase superfamily protein;(source:Araport11)	-5.36099	0.00395134
AT5G01180	NPF8.2	Encodes a dipeptide transporter expressed in pollen and ovules during early seed development. GFP-tagged PTR5 localizes to the plasma membrane.	-5.46451	0.00384143
AT3G10290		Nucleotide-sugar transporter family protein;(source:Araport11)	-5.64612	0.00672395

## Sheet: Expanding_D5
Supplementary Data S1 (continued) | List of genes differentially expressed during magnesium deficiency in Arabidopsis thaliana.
List of differentially expressed genes (DEGs; the Exact Test, p < 0.01) in expanding leaves on day 5 of Mg deficiency treatment.
Locus ID	Gene Symbol	Description	log2(Count-Mg/CountCtrl)	p value
AT4G25200	HSP23.6-MITO	AtHSP23.6-mito mRNA, nuclear gene encoding mitochondrial	13.3453	4.72388e-56
AT4G12735		Encodes a peroxisomal protein.	12.6939	5.37759e-71
AT2G04050		MATE efflux family protein;(source:Araport11)	11.8509	2.53898e-95
AT5G62480	GSTU9	Encodes glutathione transferase belonging to the tau class of GSTs. Naming convention according to Wagner et al. (2002).	11.6441	1.22779e-53
AT1G05680	UGT74E2	Encodes a UDP-glucosyltransferase, UGT74E2, that acts on IBA (indole-3-butyric acid) and affects auxin homeostasis. The transcript and protein levels of this enzyme are strongly induced by H2O2 and may allow integration of ROS (reactive oxygen species) and auxin signaling. This enzyme can also transfer glycosyl groups to several compounds related to the explosive TNT when this synthetic compound …	11.3607	5.82714e-72
AT5G25260		SPFH/Band 7/PHB domain-containing membrane-associated protein family;(source:Araport11)	11.1622	4.62826e-52
AT2G13810	ALD1	AGD2-like defense response protein 1;(source:Araport11)	11.0626	1.56966e-25
AT3G28510		P-loop containing nucleoside triphosphate hydrolases superfamily protein;(source:Araport11)	10.9789	1.4082e-63
AT2G18190		P-loop containing nucleoside triphosphate hydrolases superfamily protein;(source:Araport11)	10.8957	2.7151e-47
AT1G32350	AOX1D	alternative oxidase 1D;(source:Araport11)	10.7799	1.74838e-49
AT1G57630		Toll-Interleukin-Resistance (TIR) domain family protein;(source:Araport11)	10.6903	8.26827e-48
AT2G26400	ARD3	Encodes a protein predicted to belong to the acireductone dioxygenase (ARD/ARD?)family.	10.5625	2.34285e-29
AT1G68765	IDA	Encodes a small protein of 77 amino acids. Loss of function mutations are defective in the process of ethylene independent floral organ abscission. Although the mutants have a normal appearing abscission zone, the floral organs do not abscisce. The peptide appears to be secreted and may function as a ligand. Arabidopsis 35S:IDA lines constitutively overexpressing IDA exhibit earlier abscission of…	10.4642	2.87907e-68
AT3G25250	AGC2-1	Arabidopsis protein kinase The mRNA is cell-to-cell mobile.	10.3428	1.07689e-37
AT2G18193		P-loop containing nucleoside triphosphate hydrolases superfamily protein;(source:Araport11)	10.3336	4.6394e-89
AT2G45760	BAP2	encodes a protein that is similar to BONZAI1-binding protein BAP1.	10.1731	1.46385e-38
AT1G13520		hypothetical protein (DUF1262);(source:Araport11)	10.1373	1.92452e-34
AT1G51920		transmembrane protein;(source:Araport11)	9.98408	1.94353e-54
AT3G26830	PAD3	Mutations in pad3 are defective in biosynthesis of the indole derived phytoalexin camalexin. Encodes a cytochrome P450 enzyme that catalyzes the conversion of dihydrocamalexic acid to camalexin. The mRNA is cell-to-cell mobile.	9.97984	6.36877e-47
AT3G46080		C2H2-type zinc finger family protein;(source:Araport11)	9.87497	6.83256e-53
AT1G53620		transmembrane protein;(source:Araport11)	9.81737	2.52776e-25
AT4G39670		Glycolipid transfer protein (GLTP) family protein;(source:Araport11)	9.77936	3.09776e-24
AT5G55150		F-box SKIP23-like protein (DUF295);(source:Araport11)	9.70245	9.2459e-28
AT1G56060		cysteine-rich/transmembrane domain protein B;(source:Araport11)	9.65433	1.45541e-56
AT3G22600	LTPG5	Bifunctional inhibitor/lipid-transfer protein/seed storage 2S albumin superfamily protein;(source:Araport11)	9.58922	3.23963e-61
AT3G11340	UGT76B1	Encodes a glucosyltransferase that conjugates isoleucic acid and modulates plant defense and senescence.	9.58239	1.31824e-21
AT2G25297		transmembrane protein;(source:Araport11)	9.54763	3.07586e-25
AT5G24640		hypothetical protein;(source:Araport11)	9.53922	4.38639e-37
AT5G03210	DIP2	Encodes a small polypeptide contributing to resistance to potyvirus.	9.51494	5.11128e-47
AT2G02010	GAD4	glutamate decarboxylase 4;(source:Araport11)	9.47817	1.27483e-18
AT1G53625		hypothetical protein;(source:Araport11)	9.42938	6.63609e-75
AT2G29350	SAG13	senescence-associated gene SAG13 encoding a short-chain alcohol dehydrogenase	9.39351	7.057e-40
AT1G51800	IOS1	The gene encodes a putative member of the LRR-RLK protein family. Expressin and mutant analysis revealed that it contributes to the interaction between Arabidopsis and Hyaloperonospora arabidopsidis. and The mRNA is cell-to-cell mobile.	9.36418	1.74845e-15
AT4G28460		transmembrane protein;(source:Araport11)	9.35983	1.67105e-25
AT1G19250	FMO1	FMO1 is required for full expression of TIR-NB-LRR-conditioned resistance to avirulent pathogens and for basal resistance to invasive virulent pathogens. Functions in an EDS1-regulated but SA-independent mechanism that promotes resistance and cell death at pathogen infection sites.	9.31863	4.47036e-22
AT2G38823		hypothetical protein;(source:Araport11)	9.31605	2.28562e-32
AT1G21240	WAK3	encodes a wall-associated kinase The mRNA is cell-to-cell mobile.	9.27557	2.00515e-21
AT3G29250	SDR4	NAD(P)-binding Rossmann-fold superfamily protein;(source:Araport11)	9.21068	2.98178e-44
AT2G04070		Expression in rosette leaves is activated by high concentration of boron.	9.18641	7.34617e-69
AT2G23270		transmembrane protein;(source:Araport11)	9.16152	4.35288e-35
AT2G30770	CYP71A13	putative cytochrome P450	9.13035	1.59902e-14
AT1G06983		None;(source:Araport11)	9.09561	6.15232e-19
AT1G36622		transmembrane protein;(source:Araport11)	9.06889	8.45223e-23
AT5G02780	GSTL1	Encodes a member of the lambda family of glutathione transferases. It has thiol transferase activity and self S-glutathionylation activity in vitro.	9.02352	9.21726e-14
AT2G20800	NDB4	NAD(P)H dehydrogenase B4;(source:Araport11)	9.0229	1.60056e-19
AT5G36925	ARACIN1	hypothetical protein;(source:Araport11)	8.90934	2.70352e-11
AT5G42380	CML37	calmodulin like 37;(source:Araport11)	8.9068	8.28481e-56
AT4G04500	CRK37	Encodes a cysteine-rich receptor-like protein kinase.	8.88972	3.23223e-31
AT4G21840	MSRB8	methionine sulfoxide reductase B8;(source:Araport11)	8.87367	2.40104e-13
AT5G40040		60S acidic ribosomal protein family;(source:Araport11)	8.8374	1.87259e-31
AT4G05380		P-loop nucleoside triphosphate hydrolase superfamily protein;(source:Araport11)	8.82404	2.4239e-19
AT4G08555		hypothetical protein;(source:Araport11)	8.72403	1.959e-63
AT1G13310		Endosomal targeting BRO1-like domain-containing protein;(source:Araport11)	8.69919	1.99871e-14
AT3G46230	HSP17.4	member of the class I small heat-shock protein (sHSP) family, which accounts for the majority of sHSPs in maturing seeds	8.64565	6.64897e-32
AT3G21305		hypothetical protein;(source:Araport11)	8.5889	8.52268e-15
AT4G37370	CYP81D8	member of CYP81D	8.57615	2.90288e-54
AT1G08173		None;(source:Araport11)	8.51695	1.09174e-26
AT3G54530		hypothetical protein;(source:Araport11)	8.48333	7.10603e-16
AT1G66700	PXMT1	A member of the Arabidopsis SABATH methyltransferase gene family. Encodes PXMT1, a methyltransferase that methylates 1,7-paraxanthine.	8.4703	1.80275e-18
AT1G79680	WAKL10	Encodes a twin-domain, kinase-GC signaling molecule that may function in biotic stress responses that is critically dependent on the second messenger cGMP.	8.43863	6.96503e-08
AT5G13080	WRKY75	WRKY75 is one of several transcription factors induced during Pi deprivation. It is nuclear localized and regulated differentially during Pi starvation. RNAi mediated suppression of WRKY75 made the plants more susceptible to Pi stress as indicated by the higher accumulation of anthocyanin during Pi starvation.	8.40388	2.5744e-07
AT1G73810		Core-2/I-branching beta-1,6-N-acetylglucosaminyltransferase family protein;(source:Araport11)	8.37901	1.45987e-10
AT1G15010		mediator of RNA polymerase II transcription subunit;(source:Araport11)	8.37077	3.53168e-15
AT3G48850	PHT3;2	Encodes a mitochondrial phosphate transporter. Modulates plant responses to salt stress.	8.34891	1.09817e-12
AT5G12020	HSP17.6II	17.6 kDa class II heat shock protein;(source:Araport11)	8.34685	1.6702e-19
AT2G30750	CYP71A12	putative cytochrome P450	8.34084	1.11812e-21
AT2G47520	ERF71	encodes a member of the ERF (ethylene response factor) subfamily B-2 of ERF/AP2 transcription factor family. The protein contains one AP2 domain. There are 5 members in this subfamily including RAP2.2 AND RAP2.12. It plays a role in hypoxia-induced root slanting.	8.32922	2.03704e-11
AT2G47000	ABCB4	Encodes an auxin efflux transmembrane transporter that is a member of the multidrug resistance P-glycoprotein (MDR/PGP) subfamily of ABC transporters. Functions in the basipetal redirection of auxin from the root tip. Exhibits apolar plasma membrane localization in the root cap and polar localization in tissues above and is involved in root hair elongation.	8.31275	9.21294e-52
AT4G00700		C2 calcium/lipid-binding plant phosphoribosyltransferase family protein;(source:Araport11)	8.29886	1.3574e-16
AT5G13320	PBS3	Encodes an enzyme capable of conjugating amino acids to 4-substituted benzoates. 4-HBA (4-hydroxybenzoic acid) and pABA (4-aminobenzoate) may be targets of the enzyme in Arabidopsis, leading to the production of pABA-Glu, 4HBA-Glu, or other related compounds. This enzyme is involved in disease-resistance signaling. It is required for the accumulation of salicylic acid, activation of defense respo…	8.28628	2.10079e-58
AT2G23830	PVA31	PapD-like superfamily protein;(source:Araport11)	8.18056	4.19878e-13
AT1G44130		Eukaryotic aspartyl protease family protein;(source:Araport11)	8.16687	2.43599e-11
AT3G01830		Calcium-binding EF-hand family protein;(source:Araport11)	8.16622	2.75346e-41
AT5G64790		O-Glycosyl hydrolases family 17 protein;(source:Araport11)	8.16434	6.13782e-25
AT3G21520	DMP1	Encodes a protein is directly or indirectly involved in membrane fission during breakdown of the ER and the tonoplast during leaf senescence and in membrane fusion during vacuole biogenesis in roots. The mRNA is cell-to-cell mobile.	8.09901	1.11038e-09
AT5G18270	ANAC087	NAC domain containing protein 87;(source:Araport11)	8.09455	1.72159e-49
AT2G42065		DnaJ domain protein;(source:Araport11)	8.0742	1.32674e-11
AT2G41730		Expression in rosette leaves is activated by high concentration of boron.	8.06152	1.01979e-54
AT3G25655	IDL1	Similar to Inflorescence Deficient in Abscission (IDA). Involved in floral organ abscission.	8.05897	1.05011e-09
AT1G33960	AIG1	Identified as a gene that is induced by avirulence gene avrRpt2 and RPS2 after infection with Pseudomonas syringae pv maculicola strain ES4326 carrying avrRpt2	8.05228	2.03788e-45
AT5G41660		transmembrane protein;(source:Araport11)	8.03064	1.74167e-10
AT1G51890		Leucine-rich repeat protein kinase family protein;(source:Araport11)	8.01668	3.50872e-28
AT4G33467		hypothetical protein;(source:Araport11)	8.00586	4.63761e-08
AT2G29460	GSTU4	Encodes glutathione transferase belonging to the tau class of GSTs. Naming convention according to Wagner et al. (2002).	8.00271	2.92492e-27
AT1G17180	GSTU25	Encodes glutathione transferase belonging to the tau class of GSTs. Naming convention according to Wagner et al. (2002). Detoxification of the environmental pollutant 2,4,6-trinitrotoluene. Arabidopsis plant over-expressing At1g17180 were more resistant to TNT, removed more TNT from sterile and soil-based media, and had reduced levels of glutathione when grown in the presence of TNT.	8.0001	1.4162e-27
AT1G65483		hypothetical protein;(source:Araport11)	7.99529	3.54493e-12
AT5G58610		PHD finger transcription factor;(source:Araport11)	7.96535	1.39993e-11
AT1G01680	PUB54	plant U-box 54;(source:Araport11)	7.94617	7.28756e-32
AT1G70440	SRO3	Encodes a protein with similarity to RCD1 but without the WWE domain. The protein does have a PARP signature upstream of the C-terminal protein interaction domain. The PARP signature may bind NAD+ and attach the ADP-ribose-moiety from NAD+ to the target molecule. Its presence suggests a role for the protein in ADP ribosylation.	7.94094	2.1989e-11
AT1G01480	ACS2	a member of the 1-aminocyclopropane-1-carboxylate (ACC) synthase (S-adenosyl-L-methionine methylthioadenosine-lyase, EC 4.4.1.14) gene family, isolated from a flower-specific cDNA library.	7.94085	1.67728e-09
AT1G13480		hypothetical protein (DUF1262);(source:Araport11)	7.91603	8.73205e-12
AT3G55970	JRG21	One of 4 paralogs encoding a 2-oxoglutarate/Fe(II)-dependent oxygenases that hydroxylates JA to 12-OH-JA.	7.91557	5.57046e-06
AT4G37290		transmembrane protein;(source:Araport11)	7.89978	1.99598e-10
AT1G74590	GSTU10	Encodes glutathione transferase belonging to the tau class of GSTs. Naming convention according to Wagner et al. (2002).	7.89268	1.41799e-07
AT1G28480	GRX480	Encodes GRX480, a member of the glutaredoxin family that regulates protein redox state. GRX480 interacts with TGA factors and suppresses JA-responsive PDF1.2 transcription. GRX480 transcription is SA-inducible and requires NPR1. Maybe involved in SA/JA cross-talk.	7.88864	6.40048e-48
AT2G34500	CYP710A1	Encodes a protein with C22-sterol desaturase activity. The enzyme was shown to catalyze in the presence of NADPH the conversion of &beta;-sitosterol to stigmasterol, but not that of 24-<i>epi</i>-campesterol to brassicasterol (unlike CYP710A2).	7.87113	2.8601e-09
AT5G59820	RHL41	Encodes a zinc finger protein involved in high light and cold acclimation. Overexpression of this putative transcription factor increases the expression level of 9 cold-responsive genes and represses the expression level of 15 cold-responsive genes, including CBF genes. Also, lines overexpressing this gene exhibits a small but reproducible increase in freeze tolerance. Because of the repression o…	7.86937	3.61608e-58
AT1G07160		Protein phosphatase 2C family protein;(source:Araport11)	7.86027	1.10192e-07
AT2G32020		Acyl-CoA N-acyltransferases (NAT) superfamily protein;(source:Araport11)	7.85445	7.03566e-15
AT1G65690	NHL6	Encodes NHL6 (NDR1/HIN1-like 6). Plays an important role in the abiotic stresses-induced ABA signaling and biosynthesis, particularly during seed germination and early seedling development.	7.76729	4.2294e-17
AT4G15248	BBX30	B-box type zinc finger family protein;(source:Araport11)	7.73888	3.05296e-06
AT1G61120	TPS04	Encodes a geranyllinalool synthase that produces a precursor to TMTT, a volatile plant defense C16-homoterpene. GES transcript levels rise in response to alamethicin, a fungal peptide mixture that damages membranes. This transcriptional response is blocked in JA biosynthetic and JA signaling mutants, but GES transcript levels still rise in response to alamethicin in mutants with salicylic acid an…	7.7335	3.79222e-11
AT5G12030	HSP17.6A	Encodes a cytosolic small heat shock protein with chaperone activity that is induced by heat and osmotic stress and is also expressed late in seed development.	7.69427	5.51243e-30
AT1G32960	SBT3.3	Subtilase family protein;(source:Araport11)	7.67911	3.81551e-09
AT3G21080		ABC transporter-like protein;(source:Araport11)	7.67099	3.23537e-08
AT4G01360	BPS3	Encodes a protein related to BYPASS1 (BPS1). Regulates production of mobile compound: bps signal.	7.66829	9.15399e-11
AT1G05340		cysteine-rich TM module stress tolerance protein;(source:Araport11)	7.66656	1.19335e-44
AT3G63380	ACA12	ATPase E1-E2 type family protein / haloacid dehalogenase-like hydrolase family protein;(source:Araport11)	7.65573	3.08135e-24
AT3G13433		transmembrane protein;(source:Araport11)	7.64724	3.32048e-14
AT5G52720		Copper transport protein family;(source:Araport11)	7.63241	3.30257e-10
AT5G01550	LECRK-VI.3	Encodes LecRKA4.2, a member of the lectin receptor kinase subfamily A4 (LecRKA4.1 At5g01540; LecRKA4.2 At5g01550; LecRKA4.3 At5g01560). Together with other members of the subfamily, functions redundantly in the negative regulation of ABA response in seed germination.	7.63133	3.95154e-07
AT4G20000		VQ motif-containing protein;(source:Araport11)	7.6255	8.76921e-09
AT5G38900		Thioredoxin superfamily protein;(source:Araport11)	7.62246	2.65355e-36
AT3G50930	BCS1	Encodes a protein that is present in a homo-multimeric protein complex on the outer mitochondrial membrane and plays a role in cell death and amplifying salicylic acid signalling. The mRNA is cell-to-cell mobile.	7.6218	4.40613e-58
AT3G63360		Encodes a defensin-like (DEFL) family protein.	7.61425	3.23295e-08
AT1G17170	GSTU24	Encodes glutathione transferase belonging to the tau class of GSTs. Naming convention according to Wagner et al. (2002). It is involved in the detoxification of the environmental pollutant 2,4,6-trinitrotoluene. Arabidopsis plants over-expressing At1g17170 were more resistant to TNT, removed more TNT from sterile and soil-based media, and had reduced levels of glutathione when grown in the presen…	7.6069	7.10818e-42
AT5G44990		Glutathione S-transferase family protein;(source:Araport11)	7.6068	1.57028e-07
AT1G66600	ABO3	A member of WRKY Transcription Factor; Group III. Involved in the regulation of plant responses to ABA and drought stress.	7.58298	4.50825e-09
AT3G09270	GSTU8	Encodes glutathione transferase belonging to the tau class of GSTs. Naming convention according to Wagner et al. (2002).	7.56232	1.30166e-13
AT1G51913		transmembrane protein;(source:Araport11)	7.55403	7.82322e-10
AT1G67856		RING/U-box superfamily protein;(source:Araport11)	7.5478	3.92138e-18
AT5G22520		hypothetical protein;(source:Araport11)	7.53665	4.45012e-25
AT5G46295		transmembrane protein;(source:Araport11)	7.51317	1.03156e-36
AT2G35980	YLS9	Encodes a protein whose sequence is similar to tobacco hairpin-induced gene (HIN1) and Arabidopsis non-race specific disease resistance gene (NDR1). Expression of this gene is induced by cucumber mosaic virus, spermine and during senescence. The gene product is localized to the chloroplast. The mRNA is cell-to-cell mobile.	7.47909	2.35573e-07
AT1G05880	ARI12	Encodes ARI12 (ARIADNE 12). ARI12 belongs to a family of `RING between RING fingers' (RBR) domain proteins with E3 ligase activity. Expression of ARI12 is induced by UV-B exposure.	7.45009	2.2676e-17
AT4G14450	PH1	A member of a small family of proline/serine rich proteins of unknown function. It interacts with defense related MAP kinase MPK6. It's expression is induced by PAMP elicitors. May play a role in response to pathogens.	7.43696	7.80036e-09
AT3G46090	ZAT7	C2H2 and C2HC zinc fingers superfamily protein;(source:Araport11)	7.42594	4.65008e-36
AT1G15520	ABCG40	ABC transporter family involved in ABA transport and resistance to lead. Localizes to plasma membrane. Upregulated by lead. Expressed in leaves, flowers, stomata and roots.	7.41056	2.55032e-16
AT1G03050		ENTH/ANTH/VHS superfamily protein;(source:Araport11)	7.39846	2.43619e-06
AT3G61111		Zinc-binding ribosomal protein family protein;(source:Araport11)	7.39222	1.01425e-08
AT5G54165		Avr9/Cf-9 rapidly elicited protein;(source:Araport11)	7.37703	1.51056e-12
AT3G15534		hypothetical protein;(source:Araport11)	7.37435	8.25155e-06
AT1G10070	BCAT-2	Encodes a chloroplast branched-chain amino acid aminotransferase. Complements the yeast leu/iso-leu/val auxotrophy mutant. Involved in cell wall development.	7.3636	0.000518816
AT1G08860	BON3	Encodes a copine-like protein, which is a member of a newly identified class of calcium-dependent, phospholipid binding proteins that are present in a wide range of organisms. Overexpression of this gene suppresses bon1-1 phenotypes. Double mutant analyses with bon1-1 suggest that BON1 and BON3 have overlapping functions in maintaining cellular homeostasis and inhibiting cell death.	7.35524	5.30161e-08
AT3G15518		hypothetical protein;(source:Araport11)	7.33641	3.21825e-30
AT3G23230	TDR1	encodes a member of the ERF (ethylene response factor) subfamily B-3 of ERF/AP2 transcription factor family. The protein contains one AP2 domain. There are 18 members in this subfamily including ATERF-1, ATERF-2, AND ATERF-5.	7.31528	3.79106e-05
AT3G60966		RING/U-box superfamily protein;(source:Araport11)	7.26148	7.67864e-09
AT3G25180	CYP82G1	Encodes a cytochrome P450 monooxygenase (CYP82G1) that catalyzes the production of two volatile homoterpenes, TMTT and DMNT, although it is only likely to produce TMTT in planta. TMTT can be involved in attracting predatory insects to protect Arabidopsis plants from herbivorous pests. Homoterpene synthesis is also stimulated by fungal elicitors which increase the transcript levels of CYP82G1.	7.24376	0.000684697
AT3G28210	PMZ	Encodes a putative zinc finger protein (PMZ).	7.22504	1.41593e-22
AT1G03660		Ankyrin-repeat containing protein;(source:Araport11)	7.18653	4.77236e-28
AT4G11170	RMG1	Encodes RMG1 (Resistance Methylated Gene 1), a NB-LRR disease resistance protein with a Toll/interleukin-1 receptor (TIR) domain at its N terminus. RMG1 is expressed at high levels in response to flg22 and in naive met1/nrpd2 relative to wild-type plants. Expression of this gene is controlled by DNA methylation in its promoter region. The RMG1 promoter region is constitutively demethylated by act…	7.17429	9.4429e-07
AT2G15490	UGT73B4	UDP-glycosyltransferase 73B4;(source:Araport11)	7.17235	8.05828e-07
AT5G51465		hypothetical protein;(source:Araport11)	7.161	1.67623e-14
AT1G19020		CDP-diacylglycerol-glycerol-3-phosphate 3-phosphatidyltransferase;(source:Araport11)	7.15705	1.42483e-49
AT5G05300	IDL6	IDL6 peptide is induced in response to Pathogen-Associated Molecular Patterns (PAMPs). Overexpression of IDL6 results in increased susceptibility to pathogens.	7.14551	7.33071e-13
AT1G35230	AGP5	Encodes arabinogalactan-protein (AGP5). The mRNA is cell-to-cell mobile.	7.13205	1.25898e-47
AT5G67400	RHS19	root hair specific 19;(source:Araport11)	7.12593	5.07381e-05
AT2G43000	NAC042	Encodes a NAC transcription factor induced by hydrogen peroxide (H2O2. Involved in senescence. Over expression of the gene strongly delays senescence and enhances tolerance to various abiotic stresses.	7.11883	3.45599e-06
AT1G71520		encodes a member of the DREB subfamily A-5 of ERF/AP2 transcription factor family. The protein contains one AP2 domain. There are 16 members in this subfamily including RAP2.1, RAP2.9 and RAP2.10.	7.10954	7.2592e-05
AT4G19970		nucleotide-diphospho-sugar transferase family protein;(source:Araport11)	7.10846	4.10773e-05
AT1G59865		transmembrane protein;(source:Araport11)	7.10496	5.18732e-05
AT5G20230	BCB	Encodes a Al-stress-induced gene. Along with TCF, it promotes lignin biosynthesis in response to cold stress. The mRNA is cell-to-cell mobile.	7.09537	7.48632e-58
AT2G18690		transmembrane protein;(source:Araport11)	7.09196	3.93357e-65
AT1G30190		cotton fiber protein;(source:Araport11)	7.09068	1.47347e-07
AT2G29500		HSP20-like chaperones superfamily protein;(source:Araport11)	7.08213	1.26296e-39
AT5G02140		Pathogenesis-related thaumatin superfamily protein;(source:Araport11)	7.04303	0.00108931
AT3G28580		P-loop containing nucleoside triphosphate hydrolases superfamily protein;(source:Araport11)	7.02364	4.99568e-51
AT2G04040	DTX1	AtDTX1 (At2g04040) has been identified as a detoxifying efflux carrier for plant-derived antibiotics and other toxic compounds, including CD2+. Expression in rosette leaves is activated by high concentration of boron.Mistakenly referred to as At2g04070 in PMID:11739388.	7.01746	4.9677e-33
AT2G17740	VLG	VACUOLELESS GAMETOPHYTES (VLG) as a DC1 domain containing protein that is found in the endomembrane system. It is essential for both female and male gametophyte development.	7.01535	4.82349e-05
AT4G02380	SAG21	Encodes AtLEA5 (late embryogenesis abundant like protein). Also known as SENESCENCE-ASSOCIATED GENE 21 (SAG21). Has a role on oxidative stress tolerance. mRNA levels are elevated in response to various stresses.	7.01282	1.77301e-41
AT2G38340	DREB19	encodes a member of the DREB subfamily A-2 of ERF/AP2 transcription factor family. The protein contains one AP2 domain. There are eight members in this subfamily including DREB2A AND DREB2B that are involved in response to drought.	7.00074	2.90485e-14
AT3G13950		ankyrin;(source:Araport11)	6.98811	3.76747e-40
AT1G02920	GSTF7	Encodes glutathione transferase belonging to the phi class of GSTs. Naming convention according to Wagner et al. (2002).	6.96294	1.22618e-21
AT5G36260	A36	Eukaryotic aspartyl protease family protein;(source:Araport11)	6.94359	7.09738e-05
AT2G40740	WRKY55	member of WRKY Transcription Factor; Group III	6.93338	8.6861e-14
AT3G04200		RmlC-like cupins superfamily protein;(source:Araport11)	6.93112	0.00142627
AT5G22530		hypothetical protein;(source:Araport11)	6.91494	2.91561e-16
AT2G32030		Acyl-CoA N-acyltransferases (NAT) superfamily protein;(source:Araport11)	6.90006	5.14808e-18
AT2G45210	SAUR36	SAUR-like auxin-responsive protein family;(source:Araport11)	6.89665	7.41516e-05
AT5G11210	GLR2.5	member of Putative ligand-gated ion channel subunit family	6.88165	8.68748e-05
AT1G02440	ARFD1A	A member of ARF GTPase family. A thaliana has 21 members of this family, known to be essential for vesicle coating and uncoating and functions in GTP-binding. Gene encoding ADP-ribosylation factor and similar to other ARFs and ARF-like proteins.	6.87417	0.000298483
AT4G04510	CRK38	Encodes a cysteine-rich receptor-like protein kinase.	6.87015	1.81207e-06
AT4G19810	ChiC	ChiC encodes a Class V chitinase that is a part of glycoside hydrolase family 18 based on CAZy groupings. It appears to primarily act as an exochitinase in vitro where it predominantly cleaves a chitobiose (GlcNAc)2 residue from the non-reducing end of a chitin oligosaccharide. However, it shows some minor endochitinase activity in vitro, as well. A putative 24 amino-acid signal peptide may direc…	6.8634	0.000207234
AT2G31335		hypothetical protein;(source:Araport11)	6.86195	4.67111e-07
AT3G13610	F6'H1	Encodes a Fe(II)- and 2-oxoglutarate-dependent dioxygenase family gene F6'H1. Mutations in this gene compromise iron uptake and the production of fluorescent phenolics involved in Fe uptake. The mRNA is cell-to-cell mobile.	6.85894	2.61687e-15
AT1G08630	THA1	Encodes a threonine aldolase, involved in threonine degradation to glycine. Primarily expressed in seeds and seedlings.	6.85139	0.00174168
AT3G54150	EFD	Encodes a DNA methyltransferase required for pollen exine formation and male fertility via the regulation of callose wall and primexine formation.	6.8475	2.07854e-11
AT1G58340	ZF14	Encodes a plant MATE (multidrug and toxic compound extrusion) transporter that is localized to the Golgi complex and small organelles and is involved in determining the rate of organ initiation. It is also involved in iron homeostasis when plants are under osmotic stress.	6.83569	4.07401e-12
AT2G38830		Ubiquitin-conjugating enzyme/RWD-like protein;(source:Araport11)	6.82359	1.03729e-11
AT2G04725		Natural antisense transcript overlaps with AT2G04160;(source:Araport11)	6.8098	0.00188571
AT1G17960		Threonyl-tRNA synthetase;(source:Araport11)	6.80867	2.2781e-22
AT1G80820	CCR2	Encodes an cinnamoyl CoA reductase isoform. Involved in lignin biosynthesis.	6.80315	4.44983e-06
AT3G43250		coiled-coil protein (DUF572);(source:Araport11)	6.78284	0.000176137
AT2G38240	JOX4	One of 4 paralogs encoding a 2-oxoglutarate/Fe(II)-dependent oxygenases that hydroxylates JA to 12-OH-JA.	6.767	0.00206462
AT5G23160		transmembrane protein;(source:Araport11)	6.75276	5.30145e-15
AT3G29000		Calcium-binding EF-hand family protein;(source:Araport11)	6.75167	5.49589e-34
AT2G20150		hypothetical protein;(source:Araport11)	6.74924	6.08408e-05
AT5G22380	NAC090	NAC domain containing protein 90;(source:Araport11)	6.73922	3.69681e-42
AT1G26380	FOX1	Functions in the biosynthesis of 4-hydroxy indole-3-carbonyl nitrile (4-OH-ICN), a cyanogenic phytoalexin in Arabidopsis. FOX1 acts as a dehydrogenase on indole cyanohydrin to form indole carbonyl nitrile.	6.73317	1.0597e-06
AT5G27765		transmembrane protein;(source:Araport11)	6.73028	0.000258132
AT3G61630	CRF6	CRF6 encodes one of the six cytokinin response factors. CRF5 belongs to the AP2/ERF superfamily of the transcriptional factors. CRF proteins rapidly relocalize to the nucleus in response to cytokinin. Analysis of loos-of-function mutants revealed that the CRFs function redundantly to regulate the development of embryos, cotyledons and leaves.	6.71245	3.06113e-45
AT1G14870	PCR2	PCR2 encodes a membrane protein involved in zinc transport and detoxification.	6.70903	1.13703e-32
AT1G21528		hypothetical protein;(source:Araport11)	6.70243	9.93012e-05
AT5G11140		phospholipase-like protein (PEARLI 4) family protein;(source:Araport11)	6.68466	0.000364866
AT1G75490		encodes a member of the DREB subfamily A-2 of ERF/AP2 transcription factor family. The protein contains one AP2 domain. There are eight members in this subfamily including DREB2A AND DREB2B that are involved in response to drought.	6.67736	0.00242694
AT2G21910	CYP96A5	member of CYP96A	6.65555	1.62517e-06
AT4G39360		hypothetical protein;(source:Araport11)	6.65452	2.1339e-05
AT2G44070		NagB/RpiA/CoA transferase-like superfamily protein;(source:Araport11)	6.64938	0.000191998
AT1G71530		Protein kinase superfamily protein;(source:Araport11)	6.64526	2.05705e-05
AT1G16420	MC8	Encodes a metacaspase (cysteine-type endopeptidase) that is involved in promoting programmed cell death in response to hydrogen peroxide (H2O2), UV light, and methyl viologen (MV). Transcript levels rise in response to UV-C, H2O2, and MV. In vitro assays demonstrate that this enzyme has a preference for cleaving after an arginine residue, and it has a pH optimum of 8.0.	6.64474	2.04308e-05
AT5G39520		hypothetical protein (DUF1997);(source:Araport11)	6.63892	1.5217e-05
AT4G22960		FAM63A-like protein (DUF544);(source:Araport11)	6.6389	0.000218522
AT1G11100	FRG5	SNF2 domain-containing protein / helicase domain-containing protein / zinc finger protein-like protein;(source:Araport11)	6.63037	0.00279691
AT1G07500	SMR5	SMR5 is a member of the SIAMESE-RELATED Cyclin-Dependent Kinase Inhibitor family. It is induced by ROS/oxidative stress.	6.61916	9.52693e-06
AT4G19370	MWL-2	chitin synthase, putative (DUF1218);(source:Araport11)	6.61723	1.24897e-14
AT3G10815		RING/U-box superfamily protein;(source:Araport11)	6.61498	0.00014997
AT5G57510		cotton fiber protein;(source:Araport11)	6.61097	3.18239e-11
AT5G38250		Protein kinase family protein;(source:Araport11)	6.60811	1.53925e-09
AT3G13432		transmembrane protein;(source:Araport11)	6.60309	1.80648e-06
AT3G45730		hypothetical protein;(source:Araport11)	6.59741	4.16855e-54
AT4G06010		None;(source:Araport11)	6.58178	0.00303527
AT1G71000		Chaperone DnaJ-domain superfamily protein;(source:Araport11)	6.57539	1.32653e-23
AT1G52690	LEA7	Late embryogenesis abundant protein (LEA) family protein;(source:Araport11)	6.55408	5.24432e-05
AT4G21390	B120	S-locus lectin protein kinase family protein;(source:Araport11)	6.54736	8.69397e-13
AT5G09876		hypothetical protein;(source:Araport11)	6.54181	3.36963e-19
AT2G21900	WRKY59	member of WRKY Transcription Factor; Group II-c	6.53173	1.18227e-08
AT3G02840		ARM repeat superfamily protein;(source:Araport11)	6.52519	7.2661e-12
AT4G17660		Protein kinase superfamily protein;(source:Araport11)	6.52305	5.50357e-15
AT3G10320	MUCI21	MUCI21 is a GT61 protein required for the production of highly branched xylan in seed coat mucilage. MUCI21 likely decorates xylan with xylose side chains that seem to be necessary for pectin attachment to the seed surface.	6.52129	0.000252264
AT5G39670		Calcium-binding EF-hand family protein;(source:Araport11)	6.51391	2.02048e-39
AT2G18660	PNP-A	Encodes PNP-A (Plant Natriuretic Peptide A). PNPs are a class of systemically mobile molecules distantly related to expansins; their biological role has remained elusive. PNP-A contains a signal peptide domain and is secreted into the extracellular space. Co-expression analyses using microarray data suggest that PNP-A may function as a component of plant defence response and SAR in particular, an…	6.49123	3.59489e-41
AT1G53540		HSP20-like chaperones superfamily protein;(source:Araport11)	6.49061	6.85201e-05
AT1G50400		Eukaryotic porin family protein;(source:Araport11)	6.46975	1.99778e-14
AT5G45630		senescence regulator (Protein of unknown function, DUF584);(source:Araport11)	6.46734	2.90364e-17
AT5G44585		hypothetical protein;(source:Araport11)	6.44204	8.53407e-19
AT1G24145		transmembrane protein;(source:Araport11)	6.43806	3.30851e-22
AT4G35180	LHT7	LYS/HIS transporter 7;(source:Araport11)	6.4296	2.1301e-25
AT1G76650	CML38	calmodulin-like 38;(source:Araport11)	6.42277	7.44244e-31
AT5G45090	PP2-A7	phloem protein 2-A7;(source:Araport11)	6.41161	0.00286304
AT4G23210	CRK13	Encodes a Cysteine-rich receptor-like kinase (CRK13). Overexpression of CRK13 leads to hypersensitive response cell death, and induces defense against pathogens by causing increased accumulation of salicylic acid.	6.41103	1.4188e-20
AT4G11655	CASPL4A4	Uncharacterized protein family (UPF0497);(source:Araport11)	6.39383	0.00075429
AT1G56250	PP2-B14	Encodes an F-box protein that can functionally replace VirF, regulating levels of the VirE2 and VIP1 proteins via a VBF-containing SCF complex. It is thought to be involved in DNA integration and T-DNA degradation.	6.36935	0.00483699
AT3G04690	ANX1	Receptor-like kinase required for maintenance of pollen tube growth. Display polar localization at the plasma membrane of the pollen tube tip.	6.36935	0.00483225
AT2G17660		RPM1-interacting protein 4 (RIN4) family protein;(source:Araport11)	6.36935	0.00482776
AT3G01600	NAC044	NAC domain containing protein 44;(source:Araport11)	6.36407	7.61361e-13
AT1G22240	PUM8	Encodes a member of the Arabidopsis Pumilio (APUM) proteins containing PUF domain (eight repeats of approximately 36 amino acids each). PUF proteins regulate both mRNA stability and translation through sequence-specific binding to the 3' UTR of target mRNA transcripts.	6.35767	2.14797e-05
AT2G36750	UGT73C1	UDP-glucosyl transferase 73C1;(source:Araport11)	6.35707	1.17501e-13
AT2G32140		transmembrane receptor;(source:Araport11)	6.35444	4.6716e-23
AT5G64905	PROPEP3	elicitor peptide 3 precursor;(source:Araport11)	6.35198	0.00129008
AT3G25573		transmembrane protein;(source:Araport11)	6.34822	1.5544e-05
AT5G64810	WRKY51	member of WRKY Transcription Factor; Group II-c. Involved in jasmonic acid inducible defense responses.	6.34488	2.34521e-34
AT1G78340	GSTU22	Encodes glutathione transferase belonging to the tau class of GSTs. Naming convention according to Wagner et al. (2002).	6.34178	5.44939e-05
AT1G59590	ZCF37	ZCF37 mRNA, complete cds The mRNA is cell-to-cell mobile.	6.33785	6.96312e-35
AT4G18870		E2F/DP family winged-helix DNA-binding domain-containing protein;(source:Araport11)	6.33485	0.000283012
AT4G05020	NDB2	NAD(P)H dehydrogenase B2;(source:Araport11)	6.31223	7.24017e-33
AT1G02250	NAC005	Encodes a member of the NAC family of transcription factors. ANAC005 contains sequences specifying both nuclear and plasma membrane targeting. Overexpression results in increased xylem differentiation suggesting ANAC005 promotes xylem formation.	6.31097	0.00534416
AT5G03204		This gene encodes a small protein and has either evidence of transcription or purifying selection.	6.31096	0.00533857
AT5G07610		F-box family protein;(source:Araport11)	6.31096	0.00533526
AT5G58680		ARM repeat superfamily protein;(source:Araport11)	6.31096	0.00532944
AT2G14290		LL-diaminopimelate protein (DUF295);(source:Araport11)	6.30109	1.96509e-05
AT5G56960		basic helix-loop-helix (bHLH) DNA-binding family protein;(source:Araport11)	6.29101	1.06715e-05
AT1G61800	GPT2	glucose6-Phosphate/phosphate transporter 2. Expression is upregulated in the shoot of cax1/cax3 mutant. The mRNA is cell-to-cell mobile.	6.28358	3.13117e-12
AT1G67980	CCOAMT	Encodes S-adenosyl-L-methionine: transcaffeoyl Coenzyme A 3-O-methyltransferase.	6.2824	0.000971207
AT3G04800	TIM23-3	translocase inner membrane subunit 23-3;(source:Araport11)	6.27755	0.000137949
AT3G50260	CEJ1	Encodes a member of the DREB subfamily A-5 of ERF/AP2 transcription factor family. The protein contains one AP2 domain. Involved in defense and freezing stress responses. There are 16 members in this subfamily including RAP2.1, RAP2.9 and RAP2.10. The mRNA is cell-to-cell mobile.	6.26657	4.50432e-09
AT1G26390	ATBBE4	FAD-binding Berberine family protein;(source:Araport11)	6.25015	0.00600371
AT5G06230	TBL9	Encodes a member of the TBL (TRICHOME BIREFRINGENCE-LIKE) gene family containing a plant-specific DUF231 (domain of unknown function) domain. TBL gene family has 46 members, two of which (TBR/AT5G06700 and TBL3/AT5G01360) have been shown to be involved in the synthesis and deposition of secondary wall cellulose, presumably by influencing the esterification state of pectic polymers. A nomenclature…	6.25015	0.00599684
AT5G24540	BGLU31	beta glucosidase 31;(source:Araport11)	6.24186	6.91552e-06
AT1G66550	WRKY67	member of WRKY Transcription Factor; Group III	6.2363	0.000864451
AT1G73965	CLE13	Member of a large family of putative ligands homologous to the Clavata3 gene. Consists of a single exon. Can partially replace CLV3 function in vivo.	6.22979	0.000691561
AT1G30170		hypothetical protein (DUF295);(source:Araport11)	6.22698	0.00193104
AT2G37430	ZAT11	Encodes a member of the zinc finger family of transcriptional regulators. It is expressed in many root tips, primary roots, cotyledons and hypocotyl. The protein is localized to the nucleus. Overexpression of ZAT11 causes increased root growth and increased sensitivity to nickel ions. The mRNA is cell-to-cell mobile.	6.21879	4.6225e-08
AT3G26840	PES2	Encodes a protein with phytyl ester synthesis and diacylglycerol acyltransferase activities that is involved in the deposition of free phytol and free fatty acids in the form of phytyl esters in chloroplasts, a process involved in maintaining the integrity of the photosynthetic membrane during abiotic stress and senescence.	6.21117	1.01148e-13
AT4G04490	CRK36	Encodes a cysteine-rich receptor-like protein kinase.	6.20987	1.89104e-32
AT4G24000	CSLG2	encodes a protein similar to cellulose synthase	6.19876	6.17057e-15
AT1G06627		None;(source:Araport11)	6.19465	0.00050739
AT5G24110	WRKY30	member of WRKY Transcription Factor; Group III	6.18798	7.56365e-15
AT1G66560	WRKY64	member of WRKY Transcription Factor; Group III	6.18663	0.00669135
AT3G04395		None;(source:Araport11)	6.18663	0.00668651
AT1G43000		PLATZ transcription factor family protein;(source:Araport11)	6.18031	9.00738e-06
AT4G34131	UGT73B3	UDP-glucosyl transferase 73B3;(source:Araport11)	6.16689	1.37463e-08
AT4G25330		SAWADEE protein;(source:Araport11)	6.16532	0.000530551
AT2G37770	ChlAKR	Encodes an NADPH-dependent aldo-keto reductase that can act on a wide variety of substrates in vitro including saturated and unsaturated aldehydes, steroids, and sugars. GFP-tagged AKR4C9 localizes to the chloroplast where it may play a role in detoxifying reactive carbonyl compounds that threaten to impair the photosynthetic process. Transcript levels for this gene are up-regulated in response t…	6.14953	1.52874e-11
AT5G60250		zinc finger (C3HC4-type RING finger) family protein;(source:Araport11)	6.14083	0.00114035
AT4G01870		tolB protein-like protein;(source:Araport11)	6.13727	3.4363e-21
AT3G07515		microRNA ath-MIR5651 precursor;(source:Araport11)	6.109	0.00305032
AT4G12470	AZI1	Encodes AZI1 (AZELAIC ACID INDUCED 1). Involved in the priming of salicylic acid induction and systemic immunity triggered by pathogen or azelaic acid. Targeting if AZI1 to chloroplasts is increased during SAR induction and that localization requires the PRR domain.It is involved in the uptake and movement of the azelaic acid signal.	6.10465	7.33022e-07
AT2G03760	SOT12	Encodes a brassinosteroid sulfotransferase. In vitro experiements show that this enzyme has a preference for 24-epibrassinosteroids, particularly 24-epicathasterone, but does not act on castasterone and brassinolide. It also shows sulfating activity toward flavonoids. It is differentially expressed during development, being more abundant in young seedlings and actively growing cell cultures. Expr…	6.0855	4.21168e-49
AT1G10220		ZCF37;(source:Araport11)	6.07222	0.0014068
AT4G03320	tic20-IV	Encodes a component of the TIC (translocon at the inner envelope membrane of chloroplasts) protein translocation machinery mediating the protein translocation across the inner envelope of plastids. The Arabidopsis genome encodes four Tic20 homologous proteins, AT1G04940(Tic20-I), AT2G47840(Tic20-II), AT4G03320(Tic20-IV) and AT5G55710(Tic20-V).	6.06976	2.38593e-15
AT5G13210		Uncharacterized conserved protein UCP015417, vWA;(source:Araport11)	6.06695	1.95973e-35
AT5G52760		Copper transport protein family;(source:Araport11)	6.06656	8.47347e-35
AT3G10930	IDL7	Encodes a small secreted signaling peptide that processed both N- and C-terminally after translation and is rapidly induced in response to ROS and flg22-induced stress and may act as a negative modulator of stress-induced ROS signalling.	6.06008	1.17941e-30
AT5G33399		other_RNA;(source:Araport11)	6.05035	0.00834045
AT1G76470		NAD(P)-binding Rossmann-fold superfamily protein;(source:Araport11)	6.04685	0.000331422
AT1G33030		O-methyltransferase family protein;(source:Araport11)	6.04652	3.00492e-05
AT2G21640		Encodes a protein of unknown function that is a marker for oxidative stress response.Expression in rosette leaves is activated by high concentration of boron.	6.04357	2.76465e-22
AT5G43450		encodes a protein whose sequence is similar to ACC oxidase	6.04305	1.94253e-45
AT1G62710	BETA-VPE	Encodes a vacuolar processing enzyme belonging to a novel group of cysteine proteases that is expressed specifically in seeds and is essential for the proper processing of storage proteins.	6.03871	0.0033194
AT5G38310		hypothetical protein;(source:Araport11)	6.0368	0.000888203
AT4G22710	CYP706A2	member of CYP706A	6.02796	0.000999449
AT5G26170	WRKY50	member of WRKY Transcription Factor; Group II-c. Involved in jasmonic acid inducible defense responses.	6.0245	1.19484e-29
AT2G15480	UGT73B5	UDP-glucosyl transferase 73B5;(source:Araport11)	6.00799	4.19054e-15
AT1G60190	PUB19	Encodes PUB19, a plant U-box armadillo repeat protein. Involved in salt inhibition of germination together with PUB18. The mRNA is cell-to-cell mobile.	5.9942	4.79315e-08
AT1G48700		2-oxoglutarate (2OG) and Fe(II)-dependent oxygenase superfamily protein;(source:Araport11)	5.97707	0.00907064
AT5G01900	WRKY62	member of WRKY Transcription Factor; Group III	5.97707	0.00906862
AT5G50995		pre-tRNA tRNA-Tyr (anticodon: GTA);(source:Araport11, TAIR10)	5.97707	0.00906149
AT3G13080	ABCC3	encodes an ATP-dependent MRP-like ABC transporter able to transport glutathione-conjugates as well as chlorophyll catabolites. The expression of this gene is upregulated by herbicide safeners such as benoxacor and fenclorim.	5.97615	1.6385e-44
AT5G22545		hypothetical protein;(source:Araport11)	5.96883	1.12108e-10
AT3G48020		hypothetical protein;(source:Araport11)	5.96448	2.22015e-11
AT1G78410		VQ motif-containing protein;(source:Araport11)	5.95603	8.2799e-14
AT3G52400	SYP122	syntaxin protein, involved in the negative regulation of defense pathways such as programmed cell death, salicylic acid signalling pathway, jasmonic acid signalling pathway	5.9558	1.61503e-31
AT1G07620	ATOBGM	GTP-binding protein Obg/CgtA;(source:Araport11)	5.95209	3.01787e-12
AT4G15417	RTL1	RNAse II-like 1;(source:Araport11)	5.94716	0.00151768
AT1G54575		hypothetical protein;(source:Araport11)	5.94628	1.16097e-08
AT1G47130		hypothetical protein;(source:Araport11)	5.94421	0.00232366
AT5G52740		Copper transport protein family;(source:Araport11)	5.88829	2.09911e-09
AT2G32200		cysteine-rich/transmembrane domain A-like protein;(source:Araport11)	5.88536	3.22793e-20
AT1G30370	DLAH	Encodes a mitochondria-localized class III phospholipase A1 that plays a role in seed viability.	5.88375	0.00170786
AT5G59220	HAI1	Encodes a member of the PP2C family (Clade A protein phosphatases type 2C). Functions as a negative regulator of osmotic stress and ABA signaling.	5.88129	3.55907e-23
AT5G05220		hypothetical protein;(source:Araport11)	5.87238	1.05632e-06
AT3G09280		transmembrane protein;(source:Araport11)	5.86705	0.000180763
AT3G13600		calmodulin-binding family protein;(source:Araport11)	5.85675	5.14576e-17
AT2G35730		Heavy metal transport/detoxification superfamily protein;(source:Araport11)	5.84556	8.63578e-05
AT4G37030		membrane protein;(source:Araport11)	5.84485	2.01429e-11
AT4G37990	ELI3-2	Encodes an aromatic alcohol:NADP+ oxidoreductase whose mRNA levels are increased in response to treatment with a variety of phytopathogenic bacteria. Though similar to mannitol dehydrogenases, this enzyme does not have mannitol dehydrogenase activity.	5.8398	0.0003625
AT5G47850	CCR4	CRINKLY4 related 4;(source:Araport11)	5.83331	0.00150753
AT2G23347	MIR844A	Encodes a microRNA that targets a ubiquitin ligase complex-associated protein kinase family member. MicroRNAs are regulatory RNAs with a mature length of ~21-nucleotides that are processed from hairpin precursors by Dicer-like enzymes. MicroRNAs can negatively regulate gene expression by attenuating translation or by directing mRNA cleavage. Mature sequence: AAUGGUAAGAUUGCUUAUAAG	5.8333	0.00210508
AT3G13130		transmembrane protein;(source:Araport11)	5.8333	0.00210325
AT1G28370	ERF11	encodes a member of the ERF (ethylene response factor) subfamily B-1 of ERF/AP2 transcription factor family. The protein contains one AP2 domain. There are 15 members in this subfamily including ATERF-3, ATERF-4, ATERF-7, and leafy petiole.	5.82189	3.50774e-13
AT5G01732		Potential natural antisense gene, locus overlaps with AT5G01730	5.80466	0.00496027
AT5G14730		hypothetical protein;(source:Araport11)	5.79683	3.70225e-16
AT1G34180	NAC016	NAC domain containing protein 16;(source:Araport11)	5.79178	2.15028e-06
AT2G46400	WRKY46	Encodes a WRKY transcription factor that contributes to the feedforward inhibition of osmotic/salt stress-dependent LR inhibition via regulation of ABA signaling and auxin homeostasis.	5.78844	5.24111e-44
AT1G63720		hydroxyproline-rich glycoprotein family protein;(source:Araport11)	5.78619	4.50287e-20
AT3G61190	BAP1	Encodes a protein with a C2 domain that binds to BON1 in yeast two hybrid analyses. Its ability to bind to phospholipids is enhanced by calcium ions. Involved in maintaining cell homeostasis.	5.77969	1.31774e-37
AT1G68620		alpha/beta-Hydrolases superfamily protein;(source:Araport11)	5.77311	0.000153585
AT4G13890	EDA36	Pyridoxal phosphate (PLP)-dependent transferases superfamily protein;(source:Araport11)	5.77285	1.71778e-05
AT5G67310	CYP81G1	member of CYP81G	5.76542	0.000256343
AT5G51440		HSP20-like chaperones superfamily protein;(source:Araport11)	5.76349	1.22289e-33
AT3G22350		F-box and associated interaction domains-containing protein;(source:Araport11)	5.75996	0.0021941
AT1G06137		transmembrane protein;(source:Araport11)	5.74919	0.00233022
AT1G05675		UDP-Glycosyltransferase superfamily protein;(source:Araport11)	5.73775	2.53302e-10
AT5G66890		Leucine-rich repeat (LRR) family protein;(source:Araport11)	5.73143	0.00241973
AT5G40990	GLIP1	Component of plant resistance. Contains lipase signature motif and GDSL domain. Directly interferes with the fungal infection process by acting on fungal cell walls through its action as a antimicrobial compound. Critical component for both local and systemic resistance responses in the incompatible interaction with Alternaria brassicicola in the ethylene-dependent pathway.	5.72672	0.00155982
AT5G47130		Bax inhibitor-1 family protein;(source:Araport11)	5.72647	7.15914e-09
AT3G50770	CML41	calmodulin-like 41;(source:Araport11)	5.72269	2.12517e-11
AT5G57220	CYP81F2	member of CYP81F, involved in glucosinolate metabolism. Mutants had impaired resistance to fungi. The mRNA is cell-to-cell mobile.	5.7178	1.01884e-10
AT2G32210		cysteine-rich/transmembrane domain A-like protein;(source:Araport11)	5.71626	4.85155e-36
AT2G20142		Toll-Interleukin-Resistance (TIR) domain family protein;(source:Araport11)	5.71114	5.81368e-19
AT1G02930	GSTF6	Encodes glutathione transferase belonging to the phi class of GSTs. Naming convention according to Wagner et al. (2002).	5.71071	1.78247e-21
AT3G55150	EXO70H1	A member of EXO70 gene family, putative exocyst subunits, conserved in land plants. Arabidopsis thaliana contains 23 putative EXO70 genes, which can be classified into eight clusters on the phylogenetic tree.	5.70928	0.0018673
AT3G12320	LNK3	hypothetical protein;(source:Araport11)	5.70459	9.14605e-05
AT1G21120	IGMT2	O-methyltransferase family protein;(source:Araport11)	5.69352	2.67149e-07
AT5G63225		glycosyl hydrolase family protein 17	5.68158	0.00276343
AT3G57950		cotton fiber protein;(source:Araport11)	5.68145	0.00195346
AT1G01560	MPK11	Member of MAP Kinase family. Flg22-induced activation is blocked by AvrRpt2.	5.67791	1.92759e-27
AT5G27940	WPP3	WPP domain protein 3;(source:Araport11)	5.66392	0.000221536
AT1G26420	ATBBE7	FAD-binding Berberine family protein;(source:Araport11)	5.65892	0.000146997
AT2G19190	FRK1	Encodes a receptor-like protein kinase that is involved in early defense signaling. Expression of this gene is strongly induced during leaf senescence. It is a target of the transcription factor AtWRKY6.	5.64932	0.000138479
AT1G74710	EDS16	Encodes a protein with isochorismate synthase activity. Mutants fail to accumulate salicylic acid. Its function may be redundant with that of ICS2 (AT1G18870).	5.63912	1.16419e-29
AT5G22570	WRKY38	member of WRKY Transcription Factor; Group III	5.63849	2.3494e-11
AT2G06185		None;(source:Araport11)	5.62308	0.00513836
AT3G23250	MYB15	Member of the R2R3 factor gene family.	5.61945	1.78291e-07
AT3G09020		alpha 1,4-glycosyltransferase family protein;(source:Araport11)	5.60006	9.7826e-15
AT2G44010		hypothetical protein;(source:Araport11)	5.59229	3.61837e-08
AT5G60285		pre-tRNA tRNA-Leu (anticodon: AAG);(source:Araport11, TAIR10)	5.58787	0.00230709
AT1G26970		Protein kinase superfamily protein;(source:Araport11)	5.58787	0.00230777
AT3G57380		Glycosyltransferase family 61 protein;(source:Araport11)	5.58184	0.00223121
AT5G14490	NAC085	NAC domain containing protein 85;(source:Araport11)	5.57427	2.13234e-10
AT5G22540		transmembrane protein, putative (DUF247);(source:Araport11)	5.56954	0.00223941
AT4G23200	CRK12	Encodes a cysteine-rich receptor-like protein kinase.	5.565	0.00132338
AT1G69490	NAP	Encodes a member of the NAC transcription factor gene family. It is expressed in floral primordia and upregulated by AP3 and PI. Its expression is associated with leaf senescence. The mRNA is cell-to-cell mobile.	5.55237	2.23839e-06
AT2G20720		Pentatricopeptide repeat (PPR) superfamily protein;(source:Araport11)	5.5498	9.091e-33
AT5G26920	CBP60G	Encodes a calmodulin-binding protein CBP60g (calmodulin binding protein 60-like.g). The calmodulin-binding domain is located near the N-terminus; calmodulin binding is dependent on Ca(2+). Inducible by both bacterial pathogen and MAMP (microbe-associated molecular pattern) treatments. Bacterial growth is enhanced in cbp60g mutants. cbp60g mutants also show defects in salicylic acid (SA) accumulat…	5.54456	1.97277e-26
AT2G47770	TSPO	Encodes a membrane-bound protein designated AtTSPO (Arabidopsis thaliana TSPO-related). AtTSPO is related to the bacterial outer membrane tryptophan-rich sensory protein (TspO) and the mammalian mitochondrial 18 kDa Translocator Protein (18 kDa TSPO), members of the TspO/MBR domain-containing membrane proteins. Mainly detected in dry seeds, but can be induced in vegetative tissues by osmotic or s…	5.53728	0.00579656
AT2G27389		hypothetical protein;(source:Araport11)	5.53613	1.17031e-06
AT4G36950	MAPKKK21	member of MEKK subfamily	5.52921	0.000546236
AT4G16820	PLA-I{beta]2	Encodes a lipase that hydrolyzes phosphatidylcholine, glycolipids as well as triacylglycerols.	5.52675	0.000783264
AT1G18382		Potential natural antisense gene, locus overlaps with AT1G18380	5.52516	0.0068685
AT3G46160		Protein kinase superfamily protein;(source:Araport11)	5.52377	0.00286571
AT1G18410		P-loop containing nucleoside triphosphate hydrolases superfamily protein;(source:Araport11)	5.51121	0.0058604
AT1G49150		transmembrane protein;(source:Araport11)	5.50961	3.16451e-08
AT5G24206		other_RNA;(source:Araport11)	5.50402	1.7645e-06
AT1G48267	MIR161	Encodes a microRNA that targets several PPR family members. MicroRNAs are regulatory RNAs with a mature length of ~21-nucleotides that are processed from hairpin precursors by Dicer-like enzymes. MicroRNAs can negatively regulate gene expression by attenuating translation or by directing mRNA cleavage.Mature sequence: UCAAUGCAUUGAAAGUGACUA. Pri-mRNA coordinates for MIR161 (converted to TAIR10 bas…	5.50017	0.00274081
AT5G45820	CIPK20	Encodes a CBL-interacting serine/threonine protein kinase comprised of an N-terminal kinase catalytic domain similar to SNF1/AMPK and a unique C-terminal regulatory domain.	5.49384	5.39915e-08
AT2G45570	CYP76C2	member of CYP76C	5.48261	0.000732397
AT1G09932		Phosphoglycerate mutase family protein;(source:Araport11)	5.47742	1.32932e-33
AT1G44830	ERF014	Encodes a nuclear-localized member of the DREB subfamily A-5 of ERF/AP2 transcription factor family. The protein contains one AP2 domain. There are 15 members in this subfamily including RAP2.1, RAP2.9 and RAP2.10. Overexpression in cultured cells results in an increase in pectin deposition.ERF014 differentially regulates responses to bacterial and fungal pathogens.	5.45524	1.37623e-05
AT5G52750		Heavy metal transport/detoxification superfamily protein;(source:Araport11)	5.4505	9.0518e-31
AT1G76600		poly polymerase;(source:Araport11)	5.43481	2.95222e-31
AT3G46070		C2H2-type zinc finger family protein;(source:Araport11)	5.42007	0.00370782
AT5G44480	DUR	mutant has Altered lateral root; UDP Glucose Epimerase The mRNA is cell-to-cell mobile.	5.41857	0.00904971
AT2G43570	CHI	chitinase;(source:Araport11)	5.41787	3.86388e-13
AT1G07430	HAI2	Encodes a member of the group A protein phosphatase 2C (PP2C) family that is responsible for negatively regulating seed dormancy.	5.41114	3.33846e-12
AT2G28400		senescence regulator (Protein of unknown function, DUF584);(source:Araport11)	5.40853	7.87355e-20
AT2G18180		Sec14p-like phosphatidylinositol transfer family protein;(source:Araport11)	5.4064	2.45279e-08
AT2G07213		Potential natural antisense gene, locus overlaps with AT2G07215	5.38599	0.00353081
AT4G21120	AAT1	Encodes a member of the cationic amino acid transporter (CAT) subfamily of amino acid polyamine choline transporters. Mediates efficient uptake of Lys, Arg and Glu in a yeast system. The mRNA is cell-to-cell mobile.	5.3809	4.52061e-08
AT4G11890	ARCK1	Encodes a receptor-like cytosolic kinase ARCK1. Negatively controls abscisic acid and osmotic stress signal transduction.	5.37991	3.67116e-34
AT5G54720		Ankyrin repeat family protein;(source:Araport11)	5.35977	0.00112767
AT4G39030	EDS5	Encodes an orphan multidrug and toxin extrusion transporter. Essential component of salicylic acid-dependent signaling for disease resistance. Member of the MATE-transporter family. Expression induced by salicylic acid. Mutants are salicylic acid-deficient.	5.35185	9.14946e-25
AT3G22370	AOX1A	Encodes AOX1a, an isoform of alternative oxidase that is expressed in rosettes, flowers, and root. The alternative oxidase of plant mitochondria transfers electrons from the ubiquinone pool to oxygen without energy conservations. It is regulated through transcriptional control and by pyruvate. Plays a role in shoot acclimation to low temperature. Also is capable of ameliorating reactive oxygen sp…	5.34279	5.18535e-44
AT2G04515		transmembrane protein;(source:Araport11)	5.34084	6.48344e-08
AT1G16510	SAUR41	Encodes a clade III SAUR gene with a distinctive expression pattern in root meristems. It is normally expressed in the quiescent center and cortex/endodermis initials and upon auxin stimulation, the expression is found in the endodermal layer. Overexpression studies suggest roles in cell expansion and auxin transport.	5.33797	1.06186e-23
AT1G65610	KOR2	Six-hairpin glycosidases superfamily protein;(source:Araport11)	5.33488	0.00417891
AT3G14710		RNI-like superfamily protein;(source:Araport11)	5.33488	0.00417808
AT1G22220	AUF2	F-box family protein;(source:Araport11)	5.33304	0.00204304
AT4G11070	WRKY41	member of WRKY Transcription Factor; Group III	5.28747	0.00781363
AT5G17390		Adenine nucleotide alpha hydrolases-like superfamily protein;(source:Araport11)	5.28054	0.00714254
AT4G18430	RABA1e	RAB GTPase homolog A1E;(source:Araport11)	5.27559	0.000485495
AT3G48640		transmembrane protein;(source:Araport11)	5.27472	6.48452e-21
AT5G44575		hypothetical protein;(source:Araport11)	5.27057	2.24656e-09
AT1G05100	MAPKKK18	member of MEKK subfamily	5.26985	3.37751e-05
AT3G48630		hypothetical protein;(source:Araport11)	5.26803	2.37205e-11
AT1G55775		heavy metal-associated domain protein;(source:Araport11)	5.25779	0.000441203
AT5G27420	CNI1	Encodes CNI1 (Carbon/Nitrogen Insensitive1) (also named as ATL31), a RING type ubiquitin ligase that functions in the Carbon/Nitrogen response for growth phase transition in Arabidopsis seedlings. The mRNA is cell-to-cell mobile.	5.25727	1.79716e-19
AT3G18250		Putative membrane lipoprotein;(source:Araport11)	5.23503	1.17919e-22
AT4G37900	ATGRDP2	Protein of unknown function that contains DUF1399 domain and putative RNA binding motif. Expressed in many plant tissues and is involved in many aspects of plant growth and development as well as response to salt stress.	5.22992	2.01085e-07
AT1G07400		HSP20-like chaperones superfamily protein;(source:Araport11)	5.22649	1.92483e-20
AT3G21890	BBX31	B-box type zinc finger family protein;(source:Araport11)	5.21786	1.53194e-13
AT5G25450		Cytochrome bd ubiquinol oxidase, 14kDa subunit;(source:Araport11)	5.21182	4.01426e-19
AT2G46830	CCA1	Encodes a transcriptional repressor that performs overlapping functions with LHY in a regulatory feedback loop that is closely associated with the circadian oscillator of Arabidopsis. Binds to the evening element in the promoter of TOC1 and represses TOC1 transcription. CCA1 and LHY colocalize in the nucleus and form heterodimers in vivo. CCA1 and LHY function synergistically in regulating circad…	5.20715	1.00445e-11
AT1G29290		B-cell lymphoma 6 protein;(source:Araport11)	5.20527	5.53028e-10
AT1G52200		PLAC8 family protein;(source:Araport11)	5.20023	5.13313e-15
AT3G10986		LURP-one-like protein (DUF567);(source:Araport11)	5.19979	0.00513894
AT1G02450	NIMIN1	NIMIN1 modulates PR gene expression according the following model: NPR1 forms a ternary complex with NIMIN1 and TGA factors upon SAR induction that binds to a positive regulatory cis-element of the PR-1 promoter, termed LS7. This leads to PR-1 gene induction. NIMIN1 decreases transcriptional activation, possibly through its EAR motif, which results in fine-tuning of PR-1 gene expression.	5.19858	4.7232e-17
AT2G38250		Homeodomain-like superfamily protein;(source:Araport11)	5.18725	2.1505e-33
AT5G09570		Cox19-like CHCH family protein;(source:Araport11)	5.17979	2.81648e-05
AT3G22100		basic helix-loop-helix (bHLH) DNA-binding superfamily protein;(source:Araport11)	5.16517	5.65837e-07
AT1G43910		P-loop containing nucleoside triphosphate hydrolases superfamily protein;(source:Araport11)	5.16296	5.12942e-29
AT4G25810	XTR6	xyloglucan endotransglycosylase-related protein (XTR6)	5.15764	0.00394369
AT3G63060	EDL3	EDL3 is an F-box protein involved that mediated the regulation of abscisic acid signalling.	5.15387	1.90662e-13
AT5G64870		SPFH/Band 7/PHB domain-containing membrane-associated protein family;(source:Araport11)	5.15104	2.81898e-08
AT3G51860	CAX3	cation exchanger 3;(source:Araport11)	5.13696	6.03714e-14
AT1G72240		hypothetical protein;(source:Araport11)	5.12976	1.90719e-16
AT1G17147		VQ motif-containing protein;(source:Araport11)	5.11463	1.38188e-13
AT2G32130		intracellular protein transporter, putative (DUF641);(source:Araport11)	5.10038	0.00670674
AT2G34580		cytomegalovirus UL139 protein;(source:Araport11)	5.10025	3.16756e-05
AT3G29034		transmembrane protein;(source:Araport11)	5.09505	1.34884e-22
AT4G18250		receptor Serine/Threonine kinase-like protein;(source:Araport11)	5.09272	1.0257e-12
AT2G39518	CASPL4D2	Uncharacterized protein family (UPF0497);(source:Araport11)	5.08937	0.00130582
AT3G28899		hypothetical protein;(source:Araport11)	5.07545	0.00694131
AT3G17690	CNGC19	member of Cyclic nucleotide gated channel family	5.07481	8.18984e-11
AT3G01970	WRKY45	member of WRKY Transcription Factor; Group I	5.05944	0.00554787
AT1G69790		Protein kinase superfamily protein;(source:Araport11)	5.05264	2.2669e-11
AT4G15760	MO1	Encodes a protein with similarity to monooxygenases that are known to degrade salicylic acid (SA).	5.05107	1.57907e-28
AT2G24850	TAT3	Encodes a tyrosine aminotransferase that is responsive to treatment with jasmonic acid.	5.04546	6.83621e-11
AT2G32190		cysteine-rich/transmembrane domain A-like protein;(source:Araport11)	5.03421	1.66095e-28
AT1G67810	SUFE2	Encodes a protein capable of stimulating the cysteine desulfurase activity of CpNifS (AT1G08490) in vitro. SufE2:GFP localizes to the chloroplasts where it is likely to play a role in iron-sulfur cluster assembly. Transcript levels for this gene are high in the pollen relative to other organs based on RT-PCR analysis. The mRNA is cell-to-cell mobile.	5.03019	1.29947e-09
AT4G21850	MSRB9	methionine sulfoxide reductase B9;(source:Araport11)	5.02666	3.62875e-17
AT1G67920		hypothetical protein;(source:Araport11)	5.01189	8.4592e-32
AT1G80840	WRKY40	Pathogen-induced transcription factor. Binds W-box sequences in vitro. Forms protein complexes with itself and with WRKY40 and WRKY60. Coexpression with WRKY18 or WRKY60 made plants more susceptible to both P. syringae and B. cinerea. WRKY18, WRKY40, and WRKY60 have partially redundant roles in response to the hemibiotrophic bacterial pathogen Pseudomonas syringae and the necrotrophic fungal path…	5.00905	1.02821e-12
AT3G13435		transmembrane protein;(source:Araport11)	5.00791	0.00120995
AT1G27730	STZ	Related to Cys2/His2-type zinc-finger proteins found in higher plants. Compensated for a subset of calcineurin deficiency in yeast. Salt tolerance produced by ZAT10 appeared to be partially dependent on ENA1/PMR2, a P-type ATPase required for Li+ and Na+ efflux in yeast. The protein is localized to the nucleus, acts as a transcriptional repressor and is responsive to chitin oligomers. Also involv…	4.99987	1.70005e-14
AT5G53110		RING/U-box superfamily protein;(source:Araport11)	4.96251	3.85752e-07
AT1G65970	TPX2	thioredoxin-dependent peroxidase 2	4.95997	2.3677e-07
AT2G38470	WRKY33	Member of the plant WRKY transcription factor family. Regulates the antagonistic relationship between defense pathways mediating responses to P. syringae and necrotrophic fungal pathogens. Located in nucleus. Involved in response to various abiotic stresses - especially salt stress.	4.92245	2.64579e-17
AT4G21830	MSRB7	methionine sulfoxide reductase B7;(source:Araport11)	4.9202	0.0012443
AT5G54470	BBX29	B-box type zinc finger family protein;(source:Araport11)	4.91715	0.00210775
AT1G61340	FBS1	Encodes a F-box protein induced by various biotic or abiotic stress.	4.91381	6.38937e-26
AT3G57460		catalytic/ metal ion binding / metalloendopeptidase/ zinc ion binding protein;(source:Araport11)	4.9104	1.94468e-09
AT5G19230		Glycoprotein membrane precursor GPI-anchored;(source:Araport11)	4.88407	3.23395e-09
AT1G52315	ISTL9	Regulator of Vps4 activity in the MVB pathway protein;(source:Araport11)	4.87923	5.58091e-18
AT4G00975		Potential natural antisense gene, locus overlaps with AT4G00980	4.87043	2.39771e-08
AT5G03890		hypothetical protein;(source:Araport11)	4.85321	6.18875e-09
AT4G38560		phospholipase-like protein (PEARLI 4) family protein;(source:Araport11)	4.85282	3.04031e-27
AT1G20310		syringolide-induced protein;(source:Araport11)	4.847	0.000128774
AT3G22160	JAV1	VQ motif-containing protein;(source:Araport11)	4.84116	5.68296e-32
AT5G24200		alpha/beta-Hydrolases superfamily protein;(source:Araport11)	4.83488	2.25589e-14
AT2G18680		transmembrane protein;(source:Araport11)	4.83483	8.24218e-07
AT5G09505		None;(source:Araport11)	4.82316	0.002019
AT2G33710		encodes a member of the ERF (ethylene response factor) subfamily B-4 of ERF/AP2 transcription factor family. The protein contains one AP2 domain. There are 7 members in this subfamily.	4.81516	0.000123058
AT2G30550	DALL3	Encodes a lipase that hydrolyzes phosphatidylcholine, glycolipids as well as triacylglycerols.	4.80052	9.91692e-26
AT3G18610	NUC-L2	Encodes ATNUC-L2 (NUCLEOLIN LIKE 2).	4.79785	1.07508e-17
AT4G18990	XTH29	xyloglucan endotransglucosylase/hydrolase 29;(source:Araport11)	4.79537	0.000446173
AT1G71390	RLP11	receptor like protein 11;(source:Araport11)	4.79345	0.00240366
AT2G43140	BHLH129	bHLH129 is a nuclear localized basic helix loop helix protein. It has been shown to function as a transcriptional repressor. Overexpression of bHLH129 regulates root elongation and ABA response.	4.7805	0.00460191
AT4G11470	CRK31	Encodes a cysteine-rich receptor-like protein kinase.	4.76468	0.00251334
AT3G25880		NAD(P)-binding Rossmann-fold superfamily protein;(source:Araport11)	4.74039	5.10273e-05
AT5G18470		Curculin-like (mannose-binding) lectin family protein;(source:Araport11)	4.69263	6.92796e-10
AT1G15415		The protein encoded by this gene was identified as a part of pollen proteome by mass spec analysis. It has weak homology to LEA (late embryo abundant) proteins. Encodes protein phosphatase 2A (PP2A) B'gamma subunit. Targeted to nucleus and cytosol.	4.6768	3.57665e-06
AT4G39010	GH9B18	glycosyl hydrolase 9B18;(source:Araport11)	4.6752	0.00495554
AT3G53232	RTFL1	ROTUNDIFOLIA like 1;(source:Araport11)	4.67001	7.51266e-09
AT4G13395	RTFL12	ROTUNDIFOLIA like 12;(source:Araport11)	4.66983	4.98871e-10
AT3G55890		Yippee family putative zinc-binding protein;(source:Araport11)	4.66617	0.00452643
AT1G29920	CAB2	Encodes lhcb1.1 a component of the LHCIIb light harvesting complex associated with photosystem II.	4.66016	4.89717e-39
AT5G54490	PBP1	Encodes a PINOID (PID)-binding protein containing putative EF-hand calcium-binding motifs. The interaction is dependent on the presence of calcium. mRNA expression is up-regulated by auxin. Not a phosphorylation target of PID, likely acts upstream of PID to regulate the activity of this protein in response to changes in calcium levels.	4.65653	3.77919e-15
AT1G09797		None;(source:Araport11)	4.63826	3.36906e-12
AT5G66564		snoRNA;(source:Araport11)	4.63668	0.00105058
AT3G24900	RLP39	receptor like protein 39;(source:Araport11)	4.62284	3.94769e-07
AT5G26690		Heavy metal transport/detoxification superfamily protein;(source:Araport11)	4.61883	2.67289e-07
AT2G21350		RNA-binding CRS1 / YhbY (CRM) domain protein;(source:Araport11)	4.61698	4.41007e-05
AT4G37010	CEN2	Encodes a member of the Centrin family. Mutants are hypersensitive to UV and prone to UV induced DNA damage. Based on sequence similarity and mutant phenotype CEN2 is thought to be involved in nucelotide excision repair/DNA repair.	4.61112	2.68927e-06
AT5G06155		Natural antisense transcript overlaps with AT5G41320;(source:Araport11)	4.61108	0.00285886
AT1G10140		Uncharacterized conserved protein UCP031279;(source:Araport11)	4.60992	8.07293e-16
AT5G49520	WRKY48	Encodes WRKY48, a member of the WRKY Transcription Factor. WRKY48 is a stress- and pathogen-induced transcriptional activator that represses plant basal defense. The mRNA is cell-to-cell mobile.	4.60819	6.82517e-05
AT4G23230	CRK15	Encodes a cysteine-rich receptor-like protein kinase.	4.59564	0.000144701
AT2G04495		transmembrane protein;(source:Araport11)	4.59394	5.18329e-15
AT4G23140	CRK6	Arabidopsis thaliana receptor-like protein kinase. Naming convention from Chen et al 2003 (PMID 14756307)	4.59106	1.24373e-21
AT1G66465		transmembrane protein;(source:Araport11)	4.58658	5.28552e-17
AT5G54710		Ankyrin repeat family protein;(source:Araport11)	4.58631	7.05374e-18
AT4G30270	XTH24	encodes a protein similar to endo xyloglucan transferase in sequence. It is also very similar to BRU1 in soybean, which is involved in brassinosteroid response.	4.584	1.61154e-24
AT4G27950	CRF4	encodes a member of the ERF (ethylene response factor) subfamily B-5 of ERF/AP2 transcription factor family. The protein contains one AP2 domain. There are 7 members in this subfamily.	4.54682	3.23975e-06
AT2G29490	GSTU1	Encodes glutathione transferase belonging to the tau class of GSTs. Naming convention according to Wagner et al. (2002).	4.5437	3.27152e-10
AT1G47510	5PTASE11	Encodes a phosphatidylinositol polyphosphate 5-phosphatase. It can dephosphorylate PI(4,5)P2, PI(3,5)P2, and PI(3,4,5)P3, but, it is not active against PI(5)P or the water soluble inositol(1,4,5)P3 or inositol(1,3,4,5)P4. The transcript levels for this gene rise in response to auxin, ABA, and JA.	4.54118	0.00304229
AT5G52570	BETA-OHASE 2	Converts &#946;-carotene to zeaxanthin via cryptoxanthin.	4.53326	5.01119e-05
AT3G47480		Calcium-binding EF-hand family protein;(source:Araport11)	4.52882	1.46237e-18
AT1G13340	ISTL6	Regulator of Vps4 activity in the MVB pathway protein;(source:Araport11)	4.52511	8.94822e-26
AT4G14630	GLP9	germin-like protein with N-terminal signal sequence that may target it to the vacuole, plasma membrane and/or outside the cell. The mRNA is cell-to-cell mobile.	4.51611	0.00672852
AT1G66090		Disease resistance protein (TIR-NBS class);(source:Araport11)	4.51194	6.68169e-26
AT3G04070	NAC047	NAC domain containing protein 47;(source:Araport11)	4.5082	0.00520783
AT5G49480	CP1	AtCP1 encodes a novel Ca2+-binding protein, which shares sequence similarities with calmodulins. The expression of AtCP1 is induced by NaCl. The mRNA is cell-to-cell mobile.	4.50353	1.06717e-35
AT2G41640		Glycosyltransferase family 61 protein;(source:Araport11)	4.50175	9.89379e-11
AT1G49000		transmembrane protein;(source:Araport11)	4.495	0.00558002
AT1G58420		Uncharacterized conserved protein UCP031279;(source:Araport11)	4.49452	2.40955e-17
AT4G23493		hypothetical protein;(source:Araport11)	4.48607	0.000774644
AT1G36640		transmembrane protein;(source:Araport11)	4.48578	0.000476638
AT5G65600	LECRK-IX.2	Concanavalin A-like lectin protein kinase family protein;(source:Araport11)	4.48442	0.0020248
AT3G49160		Expression of the gene is downregulated in the presence of paraquat, an inducer of photoxidative stress.	4.48428	1.48168e-09
AT4G30280	XTH18	Encodes a xyloglucan endotransglucosylase/hydrolase with only only the endotransglucosylase (XET; EC 2.4.1.207) activity towards xyloglucan and non-detectable endohydrolytic (XEH; EC 3.2.1.151) activity. Expressed in the mature or basal regions of both the main and lateral roots, but not in the tip of these roots where cell division occurs.	4.48256	0.00168849
AT5G42830		HXXXD-type acyl-transferase family protein;(source:Araport11)	4.47516	6.17672e-13
AT4G35590	RKD5	RWP-RK domain-containing protein;(source:Araport11)	4.45772	0.00476654
AT1G21110	IGMT3	O-methyltransferase family protein;(source:Araport11)	4.45184	0.000335632
AT5G15190		hypothetical protein;(source:Araport11)	4.4508	6.9593e-10
AT1G20065		DNA-directed RNA polymerase I subunit RPA12-like protein;(source:Araport11)	4.44482	0.00130598
AT5G48657		defense protein-like protein;(source:Araport11)	4.43444	4.76159e-25
AT5G13330	Rap2.6L	encodes a member of the ERF (ethylene response factor) subfamily B-4 of ERF/AP2 transcription factor family. The protein contains one AP2 domain. There are 7 members in this subfamily.	4.42795	0.0003368
AT4G28390	AAC3	Encodes a mitochondrial ADP/ATP carrier protein. Shown in heterologous systems to be located in the plasma membrane. Has comparable affinity for ADP and ATP (in E.coli).	4.42077	5.66471e-14
AT1G21520		hypothetical protein;(source:Araport11)	4.41691	6.24766e-42
AT1G08050		Zinc finger (C3HC4-type RING finger) family protein;(source:Araport11)	4.41509	6.08382e-27
AT2G40095		Alpha/beta hydrolase related protein;(source:Araport11)	4.40669	1.34969e-08
AT3G13100	ABCC7	member of MRP subfamily	4.40377	1.68261e-08
AT2G42350		RING/U-box superfamily protein;(source:Araport11)	4.40048	0.00570391
AT1G17380	JAZ5	jasmonate-zim-domain protein 5;(source:Araport11)	4.39977	2.07928e-08
AT2G44995		other_RNA;(source:Araport11)	4.39152	0.00625517
AT1G35310	MLP168	MLP-like protein 168;(source:Araport11)	4.38575	0.00839867
AT3G21150	BBX32	Encodes a protein with a B-box domain predicted to act as a transcription factor. Expression of the BBX32 gene is affected by monochromatic red light. Genetic analysis shows BBX32 is under circadian control; it is a morning gene under clock regulation.	4.38386	1.86463e-06
AT3G26470		Powdery mildew resistance protein, RPW8 domain-containing protein;(source:Araport11)	4.36514	2.83452e-11
AT1G05730		FAM136A-like protein (DUF842);(source:Araport11)	4.36256	4.71234e-09
AT3G23370		RNA-binding (RRM/RBD/RNP motifs) family protein;(source:Araport11)	4.36062	0.00293055
AT1G74360	NILR1	NILR1 encodes a serine/threonine kinase involved in defense response to nematodes..	4.34651	1.83483e-07
AT4G08040	ACS11	encodes an aminotransferase that belongs to ACC synthase gene family structurally	4.34447	0.000179794
AT4G14365	XBAT34	hypothetical protein;(source:Araport11)	4.33624	2.67244e-29
AT5G64450		NYN domain protein;(source:Araport11)	4.33609	0.00499607
AT5G47150		YDG/SRA domain-containing protein;(source:Araport11)	4.33377	0.00688677
AT4G23310	CRK23	Encodes a cysteine-rich receptor-like protein kinase.	4.33024	5.58802e-09
AT3G44769		hypothetical protein;(source:Araport11)	4.32352	0.00564246
AT2G20560		DNAJ heat shock family protein;(source:Araport11)	4.31929	1.15351e-06
AT5G26340	MSS1	Encodes a protein with high affinity, hexose-specific/H+ symporter activity. The activity of the transporter appears to be negatively regulated by phosphorylation. Importantly, microarray analysis, as well as the study of the expression of this gene in mutants involved in programmed cell death (PCD) demonstrated a tight correlation between this gene's expression and PCD.	4.31877	1.0646e-25
AT1G32690		DUF740 family protein;(source:Araport11)	4.31521	5.11623e-05
AT5G25250	FLOT1	Encodes a protein that is involved in a membrane microdomain-dependent, but clathrin-independent, endocytic pathway required for optimal seedling development. The mRNA is cell-to-cell mobile.	4.31051	6.17025e-29
AT1G59860		HSP20-like chaperones superfamily protein;(source:Araport11)	4.29583	6.82755e-06
AT1G16300	GAPCP-2	Encodes one of the chloroplast/plastid localized GAPDH isoforms (GAPCp1/At1g79530 and GAPCp2/At1g16300). gapcp double mutants display a drastic phenotype of arrested root development, dwarfism and sterility. GAPCps are important for the synthesis of serine in roots.	4.28913	8.60052e-05
AT1G65484		transmembrane protein;(source:Araport11)	4.28446	0.0045155
AT4G23190	CRK11	Encodes putative receptor-like protein kinase that is induced by the soil-borne vascular bacteria, Ralstonia solanacearum. Naming convention from Chen et al 2003 (PMID 14756307)	4.28056	0.000782342
AT4G38540		FAD/NAD(P)-binding oxidoreductase family protein;(source:Araport11)	4.27998	1.71189e-08
AT4G10960	UGE5	Encodes a protein with UDP-D-glucose 4-epimerase activity.	4.27916	0.000171143
AT2G42360		RING/U-box superfamily protein;(source:Araport11)	4.26945	0.00797998
AT5G62770		membrane-associated kinase regulator, putative (DUF1645);(source:Araport11)	4.2637	8.96974e-15
AT5G02490	Hsp70-2	Heat shock protein 70 (Hsp 70) family protein;(source:Araport11)	4.24709	1.51694e-26
AT4G23150	CRK7	Encodes a cysteine-rich receptor-like protein kinase.	4.2455	1.65528e-05
AT3G22910	ACA13	ATPase E1-E2 type family protein / haloacid dehalogenase-like hydrolase family protein;(source:Araport11)	4.22324	3.03254e-09
AT3G59880		hypothetical protein;(source:Araport11)	4.20767	1.4765e-14
AT4G12720	NUDT7	Encodes a protein with ADP-ribose hydrolase activity. Negatively regulates EDS1-conditioned plant defense and programmed cell death.	4.20311	1.43464e-28
AT2G40340	DREB2C	Encodes a member of the DREB subfamily A-2 of ERF/AP2 transcription factor family. The protein contains one AP2 domain. There are eight members in this subfamily including DREB2A AND DREB2B that are involved in response to drought.	4.20087	1.12873e-13
AT3G28890	RLP43	receptor like protein 43;(source:Araport11)	4.19671	7.32211e-06
AT5G46710		PLATZ transcription factor family protein;(source:Araport11)	4.19411	7.86199e-34
AT3G49540		hypothetical protein;(source:Araport11)	4.19272	0.00826202
AT4G40020		Myosin heavy chain-related protein;(source:Araport11)	4.18574	2.58571e-09
AT3G60540		Preprotein translocase Sec, Sec61-beta subunit protein;(source:Araport11)	4.18476	8.59362e-13
AT4G31800	WRKY18	Pathogen-induced transcription factor. Binds W-box sequences in vitro. Forms protein complexes with itself and with WRKY40 and WRKY60. Constitutive expression of WRKY18 enhanced resistance to P. syringae, but its coexpression with WRKY40 or WRKY60 made plants more susceptible to both P. syringae and B. cinerea. WRKY18, WRKY40, and WRKY60 have partially redundant roles in response to the hemibiotr…	4.17798	1.10402e-21
AT2G04100		MATE efflux family protein;(source:Araport11)	4.15572	1.06462e-05
AT4G39890	RABH1c	RAB GTPase homolog H1C;(source:Araport11)	4.15397	1.82092e-12
AT5G01540	LECRK-VI.2	Encodes LecRKA4.1, a member of the lectin receptor kinase subfamily A4 (LecRKA4.1 At5g01540; LecRKA4.2 At5g01550; LecRKA4.3 At5g01560). Together with other members of the subfamily, functions redundantly in the negative regulation of ABA response in seed germination. Positively regulates pattern-triggered immunity.	4.15219	3.02087e-09
AT5G08240		transmembrane protein;(source:Araport11)	4.15091	2.51477e-20
AT1G51860		Leucine-rich repeat protein kinase family protein;(source:Araport11)	4.14955	7.17553e-06
AT5G15960	KIN1	cold and ABA inducible protein kin1, possibly functions as an anti-freeze protein. Transcript level of this gene is induced by cold, ABA, dehydration and osmoticum (mannitol). However, protein activity of GUS fused to the promoter of this gene is inhibited by cold treatment, suggesting an inhibition of the protein by increased transcript level.	4.14724	0.0039138
AT4G21926		hypothetical protein;(source:Araport11)	4.14459	0.00200226
AT3G09350	Fes1A	Encodes one of the Arabidopsis orthologs of the human Hsp70-binding protein 1 (HspBP-1) and yeast Fes1p: Fes1A (AT3G09350), Fes1B (AT3G53800), Fes1C (AT5G02150). Fes1A is cytosolic and associates with cytosolic Hsp70. Mutants showed increased heat-sensitive phenotype suggestion the involvement of Fes1A in acquired thermotolerance. Does not have nucleotide exchange factor activity in vitro.	4.13035	3.1008e-15
AT3G05360	RLP30	receptor like protein 30;(source:Araport11)	4.12336	5.10612e-05
AT2G42480		MATH domain/coiled-coil protein;(source:Araport11)	4.11967	0.00269721
AT5G51190	ERF105	encodes a member of the ERF (ethylene response factor) subfamily B-3 of ERF/AP2 transcription factor family. The protein contains one AP2 domain. There are 18 members in this subfamily including ATERF-1, ATERF-2, AND ATERF-5.	4.11289	0.00243877
AT5G59510	RTFL5	ROTUNDIFOLIA like 5;(source:Araport11)	4.11185	0.000794526
AT1G78190		Trm112p-like protein;(source:Araport11)	4.09969	5.20754e-07
AT2G39530	CASPL4D1	Uncharacterized protein family (UPF0497);(source:Araport11)	4.08735	0.00472776
AT1G69260	AFP1	ABI five binding protein;(source:Araport11)	4.08701	0.00211475
AT1G53100		Core-2/I-branching beta-1,6-N-acetylglucosaminyltransferase family protein;(source:Araport11)	4.08389	0.00933502
AT4G37730	bZIP7	basic leucine-zipper 7;(source:Araport11)	4.08314	0.00111363
AT3G47420	G3Pp1	Encodes a Pi starvation-responsive protein AtPS3. A member of the phosphate starvation-induced glycerol-3-phosphate permease gene family: AT3G47420(G3Pp1), AT4G25220(G3Pp2), AT1G30560(G3Pp3), AT4G17550(G3Pp4) and AT2G13100(G3Pp5). Its expression is responsive to phosphate (Pi) and not phosphite (Phi) in roots and shoots.	4.08071	8.3757e-08
AT2G41100	TCH3	encodes a calmodulin-like protein, with six potential calcium binding domains. Calcium binding shown by Ca(2+)-specific shift in electrophoretic mobility. Expression induced by touch and darkness. Expression may also be developmentally controlled. Expression in growing regions of roots, vascular tissue, root/shoot junctions, trichomes, branch points of the shoot, and regions of siliques and flowe…	4.0751	7.76647e-26
AT3G10500	NAC053	Encodes a transcriptional activator that is associated with the plasma membrane in a dormant form and is proteolytically cleaved to create a form that can enter the nucleus. It is thought to promote ROS production by binding directly to the promoters of genes encoding ROS biosynthetic enzymes during drought-induced leaf senescence. The mRNA is cell-to-cell mobile.	4.0679	7.7588e-10
AT4G22590	TPPG	Haloacid dehalogenase-like hydrolase (HAD) superfamily protein;(source:Araport11)	4.06111	9.16511e-12
AT1G02230	NAC004	NAC domain containing protein 4;(source:Araport11)	4.04901	8.85317e-05
AT5G60730	GET3C	One of 3 GET paralogs in Arabidopsis. GET3c is a mitochondrion localized protein with no obvious role in Tail Anchored (TA) protein insertion.	4.04279	0.0010672
AT2G04450	NUDT6	Encodes a protein with NADH pyrophosphatase activity. Although this protein was also shown to have ADP-ribose diphosphatase activity in vitro, mutant analyses suggest that NUDX6 is involved in NADH metabolism in vivo.	4.03507	9.63732e-16
AT3G09680		Ribosomal protein S12/S23 family protein;(source:Araport11)	4.01889	1.77418e-06
AT5G57560	TCH4	Encodes a cell wall-modifying enzyme, rapidly upregulated in response to environmental stimuli.	4.0069	1.27353e-08
AT1G76980		patatin-like phospholipase domain protein;(source:Araport11)	3.98337	2.58293e-18
AT3G19580	ZF2	Encodes zinc finger protein. mRNA levels are upregulated in response to ABA, high salt, and mild desiccation. The protein is localized to the nucleus and acts as a transcriptional repressor.	3.97769	4.74277e-09
AT3G14060		hypothetical protein;(source:Araport11)	3.97074	3.76326e-10
AT4G22950	AGL19	MADS-box protein AGL19	3.96874	0.0068646
AT5G66640	DAR3	DA1-related protein 3;(source:Araport11)	3.96628	1.65932e-12
AT3G58150		Optic atrophy 3 protein (OPA3);(source:Araport11)	3.96075	1.13545e-06
AT4G12090		Cornichon family protein;(source:Araport11)	3.95362	0.00148241
AT1G05575		transmembrane protein;(source:Araport11)	3.94329	1.79409e-06
AT3G16810	PUM24	Encodes a member of the Arabidopsis Pumilio (APUM) proteins containing PUF domain (eight repeats of approximately 36 amino acids each). PUF proteins regulate both mRNA stability and translation through sequence-specific binding to the 3' UTR of target mRNA transcripts.	3.93913	2.70543e-15
AT4G18253		receptor Serine/Threonine kinase-like protein;(source:Araport11)	3.93402	3.41423e-10
AT3G52430	PAD4	Encodes a lipase-like gene that is important for salicylic acid signaling and function in resistance (R) gene-mediated and basal plant disease resistance. PAD4 can interact directly with EDS1, another disease resistance signaling protein. Expressed at elevated level in response to green peach aphid (GPA) feeding, and modulates the GPA feeding-induced leaf senescence through a mechanism that doesn…	3.93027	4.41892e-19
AT1G72330	ALAAT2	Encodes for alanine aminotransferase ALAAT2.	3.92039	1.03756e-19
AT1G52890	NAC019	encodes a NAC transcription factor whose expression is induced by drought, high salt, and abscisic acid. This gene binds to ERD1 promoter in vitro.	3.91825	1.00897e-10
AT1G76070		hypothetical protein;(source:Araport11)	3.91527	3.16766e-08
AT4G22970	ESP	Encodes a separase (ESP), homologous to human and mouse separase protein. Separase is a capase family protease required for the release of sister chromatid cohesion during meiosis and mitosis. Arabidopsis separase contains a predicted 2Fe2S-ferredoxin domain that is not present in the proteins of other organisms. Also contains a putative EF-hand calcium binding domain. Mutant seeds exhibited embr…	3.90694	0.000408455
AT3G21780	UGT71B6	Encodes a protein with UDP-glucosyl transferase activity that was shown to preferentially glucosylates abscisic acid (ABA), and not its catabolites. Moreover, UGT71B6 was shown to have a strict preference for the naturally-occurring ABA enantiomer, (+)-ABA, and not its 'unnatural' relative, (-)-ABA. This is in contrast to the other identified UGT genes catalyzing the glucosylation of ABA which we…	3.8991	5.63042e-07
AT1G66760		MATE efflux family protein;(source:Araport11)	3.8991	0.00303994
AT3G57465		zinc-metallopeptidase, peroxisomal protein;(source:Araport11)	3.8986	0.00137071
AT3G12580	HSP70	heat shock protein 70;(source:Araport11)	3.89593	1.01389e-13
AT5G25930		kinase family with leucine-rich repeat domain-containing protein;(source:Araport11)	3.89423	0.00466588
AT3G53810	LECRK-IV.2	Concanavalin A-like lectin protein kinase family protein;(source:Araport11)	3.89253	2.40591e-11
AT3G04010		O-Glycosyl hydrolases family 17 protein;(source:Araport11)	3.87698	1.27075e-05
AT3G27880		hypothetical protein (DUF1645);(source:Araport11)	3.87394	1.89335e-14
AT2G14610	PR1	PR1 gene expression is induced in response to a variety of pathogens. It is a useful molecular marker for the SAR response. Though the Genbank record for the cDNA associated to this gene is called 'PR-1-like', the sequence actually corresponds to PR1. Expression of this gene is salicylic-acid responsive.	3.87184	8.21973e-06
AT1G80120		LURP-one-like protein (DUF567);(source:Araport11)	3.87037	1.71285e-12
AT2G29990	NDA2	alternative NAD(P)H dehydrogenase 2;(source:Araport11)	3.86158	4.79152e-09
AT1G61470		Polynucleotidyl transferase, ribonuclease H-like superfamily protein;(source:Araport11)	3.85688	0.00286732
AT3G56710	SIB1	Sig1 binding protein; interacts with Sig1R4. As well as Sig1, SibI is imported into chloroplasts and its expression is light-dependent in mature chloroplasts.	3.85261	2.61978e-25
AT2G27660		Cysteine/Histidine-rich C1 domain family protein;(source:Araport11)	3.85168	1.63605e-08
AT1G02220	NAC003	NAC domain containing protein 3;(source:Araport11)	3.84118	3.12983e-05
AT4G13180		NAD(P)-binding Rossmann-fold superfamily protein;(source:Araport11)	3.8282	8.83089e-18
AT3G15356		Legume lectin family protein;(source:Araport11)	3.81085	1.08113e-06
AT4G21903		MATE efflux family protein;(source:Araport11)	3.8023	0.000370124
AT1G30040	GA2OX2	Encodes a gibberellin 2-oxidase that acts on C-19 gibberellins. AtGA2OX2 expression is responsive to cytokinin and KNOX activities.	3.79927	1.62815e-19
AT3G43580		Beta-galactosidase related protein;(source:Araport11)	3.78459	0.00127366
AT2G31865	PARG2	poly(ADP-ribose) glycohydrolase 2;(source:Araport11)	3.77996	5.60938e-22
AT2G47895		Potential natural antisense gene, locus overlaps with AT2G47900	3.77625	0.00383579
AT4G20830	ATBBE19	FAD-binding Berberine family protein;(source:Araport11)	3.77277	5.60132e-22
AT5G05190	EDR4	hypothetical protein (DUF3133);(source:Araport11)	3.77071	4.70428e-14
AT2G22860	PSK2	Phytosulfokine 2 precursor, coding for a unique plant peptide growth factor. The mRNA is cell-to-cell mobile.	3.768	1.58393e-10
AT1G21310	EXT3	Encodes extensin 3.	3.74854	2.40223e-09
AT5G66630	DAR5	DA1-related protein 5;(source:Araport11)	3.74576	0.00385924
AT1G69520		S-adenosyl-L-methionine-dependent methyltransferases superfamily protein;(source:Araport11)	3.7449	0.000851055
AT2G36800	DOGT1	Encodes a DON-Glucosyltransferase. The UGT73C5 glucosylates both brassinolide and castasterone in the 23-O position. The enzyme is presumably involved in the homeostasis of those steroid hormones hence regulating BR activity. Transgenic plants overexpressing UGT73C5 show a typical BR-deficient phenotype.	3.73945	5.38945e-20
AT3G55620	eIF6A	Translation initiation factor IF6;(source:Araport11)	3.73849	5.08845e-23
AT3G47780	ABCA7	member of ATH subfamily The mRNA is cell-to-cell mobile.	3.71998	0.000264288
AT3G01290	HIR2	SPFH/Band 7/PHB domain-containing membrane-associated protein family;(source:Araport11)	3.71223	2.36395e-18
AT2G46310	CRF5	CRF5 encodes one of the six cytokinin response factors. It is transcriptionally upregulated in response to cytokinin. CRF5 belongs to the AP2/ERF superfamily of the transcriptional factors. CRF proteins rapidly relocalize to the nucleus in response to cytokinin. Analysis of loos-of-function mutants revealed that the CRFs function redundantly to regulate the development of embryos, cotyledons and …	3.71156	8.95221e-08
AT1G33420		RING/FYVE/PHD zinc finger superfamily protein;(source:Araport11)	3.70407	1.08725e-05
AT4G25070		caldesmon-like protein;(source:Araport11)	3.70176	5.69381e-05
AT4G01895		systemic acquired resistance (SAR) regulator protein NIMIN-1-like protein;(source:Araport11)	3.6994	1.55643e-08
AT1G32928		Avr9/Cf-9 rapidly elicited protein;(source:Araport11)	3.69922	2.45608e-12
AT1G15870		Mitochondrial glycoprotein family protein;(source:Araport11)	3.69466	1.48352e-06
AT2G05940	RIPK	Encodes a receptor-like cytoplasmic kinase that phosphorylates the host target RIN4, leading to the activation of a plant innate immune receptor RPM1.	3.69171	6.79778e-15
AT2G40180	PP2C5	Encodes PP2C5, a member of the PP2C family phosphatases. PP2C5 acts as a MAPK phosphatase that positively regulates seed germination, stomatal closure and ABA-inducible gene expression.	3.68434	0.00412182
AT3G15352	COX17	Encodes protein similar to yeast COX17, a copper-binding protein that mediates the delivery of Cu to the mitochondria for the assembly of a functional cytochrome oxidase complex.	3.6803	1.72885e-14
AT5G03710		replication factor C large subunit;(source:Araport11)	3.67477	0.00308431
AT1G72680	CAD1	cinnamyl-alcohol dehydrogenase;(source:Araport11)	3.66681	2.65673e-08
AT1G02370		Tetratricopeptide repeat (TPR)-like superfamily protein;(source:Araport11)	3.66519	0.00774588
AT1G20350	TIM17-1	mitochondrial inner membrane translocase	3.66466	6.00373e-16
AT3G28540		P-loop containing nucleoside triphosphate hydrolases superfamily protein;(source:Araport11)	3.66334	2.80188e-15
AT3G47540		Chitinase family protein;(source:Araport11)	3.66163	2.92771e-21
AT5G10695		methionyl-tRNA synthetase;(source:Araport11)	3.64722	3.56488e-17
AT1G69750	COX19-2	cytochrome c oxidase 19-2;(source:Araport11)	3.63478	1.57942e-10
AT4G23885		hypothetical protein;(source:Araport11)	3.63457	6.18435e-08
AT5G12930		inactive rhomboid protein;(source:Araport11)	3.63249	1.6393e-06
AT1G72520	LOX4	PLAT/LH2 domain-containing lipoxygenase family protein;(source:Araport11)	3.62173	3.05843e-08
AT2G16060	HB1	Encodes a class 1 nonsymbiotic hemoglobin induced by low oxygen levels with very high oxygen affinity. It is not likely to be a hemoglobin transporter because of its extremely high affinity for oxygen. Overexpression impairs cold stress-induced nitric oxide (NO) production.	3.61553	1.53159e-10
AT1G24140	AT3-MMP	Matrixin family protein;(source:Araport11)	3.61142	1.4035e-12
AT3G04640		glycine-rich protein;(source:Araport11)	3.61129	4.16139e-15
AT4G34150		Calcium-dependent lipid-binding (CaLB domain) family protein;(source:Araport11)	3.60786	1.88403e-32
AT1G64563		other_RNA;(source:Araport11)	3.60164	0.00440338
AT4G28140		encodes a member of the DREB subfamily A-6 of ERF/AP2 transcription factor family. The protein contains one AP2 domain. There are 8 members in this subfamily including RAP2.4.	3.60048	6.56697e-08
AT2G34530		transmembrane protein;(source:Araport11)	3.59906	0.00616208
AT5G62150		peptidoglycan-binding LysM domain-containing protein;(source:Araport11)	3.59794	0.00557998
AT1G07135		glycine-rich protein;(source:Araport11)	3.59652	3.18697e-10
AT3G25882	NIMIN-2	encodes a kinase that physically interacts with NPR1/NIM1	3.59503	1.59925e-24
AT1G02470		Polyketide cyclase/dehydrase and lipid transport superfamily protein;(source:Araport11)	3.5918	1.44517e-07
AT2G39650		cruciferin (DUF506);(source:Araport11)	3.58264	5.38946e-12
AT1G30240		proline-, glutamic acid/leucine-rich protein;(source:Araport11)	3.58156	0.00065683
AT3G59700	LECRK-V.5	Member of Receptor kinase-like protein family. Represses stomatal immunity induced by Pseudomonas syringae pv. tomato DC3000.	3.5813	6.30949e-05
AT2G23470	RUS4	root UVB sensitive protein (Protein of unknown function, DUF647);(source:Araport11)	3.58076	2.48007e-06
AT4G23160	CRK8	Encodes a cysteine-rich receptor-like protein kinase.	3.57972	0.000184079
AT5G64120	PRX71	Encodes a cell wall bound peroxidase that is induced by hypo-osmolarity and is involved in the lignification of cell walls.	3.57956	1.35651e-05
AT3G44350	NAC061	NAC domain containing protein 61;(source:Araport11)	3.57772	8.5047e-07
AT4G37150	MES9	Encodes a protein shown to have carboxylesterase activity, methyl salicylate esterase activity, methyl jasmonate esterase activity, and methyl IAA esterase activity in vitro. MES9 appears to be involved in MeSA hydrolysis in planta. Expression of MES9 can restore systemic acquired resistance in SAR-deficient tobacco plants. This protein does not act on MeGA4, or MEGA9 in vitro.	3.57376	0.00746831
AT2G37750		hypothetical protein;(source:Araport11)	3.56558	0.000724003
AT3G12510		MADS-box family protein;(source:Araport11)	3.55691	7.89591e-06
AT1G79270	ECT8	evolutionarily conserved C-terminal region 8;(source:Araport11)	3.55516	3.41603e-15
AT5G04340	ZAT6	putative c2h2 zinc finger transcription factor mRNA,	3.54721	0.000188872
AT3G60415		phosphoglycerate mutase family protein;(source:Araport11)	3.54306	5.27352e-24
AT5G09420	TOC64-V	Encodes one of the 36 carboxylate clamp (CC)-tetratricopeptide repeat (TPR) proteins (Prasad 2010, Pubmed ID: 20856808) with potential to interact with Hsp90/Hsp70 as co-chaperones.	3.53829	1.03215e-05
AT1G77660		Histone H3 K4-specific methyltransferase SET7/9 family protein;(source:Araport11)	3.53727	0.000983718
AT5G18810	SCL28	encodes an SC35-like splicing factor of 28 kD localized to the nuclear specks. Barta et al (2010) have proposed a nomenclature for Serine/Arginine-Rich Protein Splicing Factors (SR proteins): Plant Cell. 2010, 22:2926.	3.53251	0.00234558
AT3G06890		transmembrane protein;(source:Araport11)	3.52997	4.42662e-05
AT4G18010	IP5PII	Encodes an inositol polyphosphate 5-phosphatase that appears to have Type I activity. It can dephosphorylate IP3(inositol(1,4,5)P3) and IP4 (inositol(1,3,4,5)P4), but it does not appear to be active against phosphatidylinositol 4,5 bisphosphate. Overexpression of this gene renders plants insensitive to ABA in germination and growth assays.	3.52293	1.84974e-13
AT5G37440		Chaperone DnaJ-domain superfamily protein;(source:Araport11)	3.51743	0.000179802
AT2G23810	TET8	Member of TETRASPANIN family	3.51711	8.28617e-23
AT1G76970		Target of Myb protein 1;(source:Araport11)	3.51205	1.02954e-16
AT5G51830	FRK1	Encodes one of the several Arabidopsis fructokinases. Nomenclature according to Riggs 2017 has been adopted for the family by the community (personal communication, Boernke, Callis, Granot, Boernke, and Smeekens). Important for seed oil accumulation and vascular development.	3.51181	2.15325e-17
AT3G14700		SART-1 family;(source:Araport11)	3.50764	0.00617613
AT5G41750		Disease resistance protein (TIR-NBS-LRR class) family;(source:Araport11)	3.49846	5.65075e-11
AT4G09750		NAD(P)-binding Rossmann-fold superfamily protein;(source:Araport11)	3.49578	3.25318e-07
AT1G32920		hypothetical protein;(source:Araport11)	3.48739	3.77808e-20
AT4G29780		nuclease;(source:Araport11)	3.48377	0.000173166
AT3G57260	BGL2	beta 1,3-glucanase	3.48235	1.5601e-18
AT3G05660	RLP33	receptor like protein 33;(source:Araport11)	3.47377	0.000138938
AT2G47130	SDR3	Encodes a short-chain dehydrogenase/reductase that is not involved in ABA biosynthesis but plays an important role in plant defense response to bacteria.	3.47324	1.71675e-10
AT1G35210		hypothetical protein;(source:Araport11)	3.47114	1.18659e-10
AT1G14880	PCR1	PLANT CADMIUM RESISTANCE 1;(source:Araport11)	3.46399	8.04143e-19
AT2G30250	WRKY25	member of WRKY Transcription Factor; Group I. Located in nucleus. Involved in response to various abiotic stresses - especially salt stress.	3.46393	9.0641e-25
AT1G61370		S-locus lectin protein kinase family protein;(source:Araport11)	3.45917	5.32958e-05
AT3G03165		None;(source:Araport11)	3.45742	0.000285372
AT4G15610	CASPL1D1	Uncharacterized protein family (UPF0497);(source:Araport11)	3.45556	0.00049434
AT4G28085		transmembrane protein;(source:Araport11)	3.448	8.09394e-05
AT1G10040		alpha/beta-Hydrolases superfamily protein;(source:Araport11)	3.44704	2.61685e-06
AT3G14470		NB-ARC domain-containing disease resistance protein;(source:Araport11)	3.44698	2.48987e-05
AT3G13380	BRL3	Similar to BRI, brassinosteroid receptor protein.	3.44627	1.3474e-07
AT4G12740		HhH-GPD base excision DNA repair family protein;(source:Araport11)	3.44162	0.000100849
AT5G40690		histone-lysine N-methyltransferase trithorax-like protein;(source:Araport11)	3.43366	3.48878e-21
AT4G33050	EDA39	Encodes a calmodulin-binding protein involved in stomatal movement.	3.42618	3.28106e-17
AT2G34224		hypothetical protein;(source:Araport11)	3.42362	0.0087617
AT5G50200	WR3	Wound-responsive gene 3 (WR3). Encodes a high-affinity nitrate transporter. Up-regulated by nitrate. Involved in jasmonic acid-independent wound signal transduction.	3.42222	4.59376e-17
AT2G12550	NUB1	ubiquitin-associated (UBA)/TS-N domain-containing protein;(source:Araport11)	3.42191	1.26411e-11
AT1G56240	PP2-B13	phloem protein 2-B13;(source:Araport11)	3.41417	0.000288651
AT3G24982	RLP40	receptor like protein 40;(source:Araport11)	3.41239	7.27732e-15
AT5G13190	GILP	Encodes a plasma membrane localized LITAF domain protein that interacts with LSD1 and acts as a negative regulation of hypersensitive cell death.	3.4099	1.13527e-21
AT5G49700	AHL17	Putative AT-hook DNA-binding family protein;(source:Araport11)	3.40919	0.00709092
AT5G06760	LEA4-5	Encodes LEA4-5, a member of the Late Embryogenesis Abundant (LEA) proteins which typically accumulate in response to low water availability conditions imposed during development or by the environment. Most of the diverse set of LEA proteins can be grouped according to properties such as high hydrophilicity and high content of glycine or other small amino acids in what has been termed hydrophilins…	3.40841	5.19485e-05
AT3G09405	PAE4	Pectinacetylesterase family protein;(source:Araport11)	3.405	0.000285616
AT1G29640		senescence regulator (Protein of unknown function, DUF584);(source:Araport11)	3.40056	1.42605e-05
AT5G44910		Toll-Interleukin-Resistance (TIR) domain family protein;(source:Araport11)	3.40056	0.000165613
AT5G35735		Auxin-responsive family protein;(source:Araport11)	3.39954	1.31041e-26
AT4G05030		Copper transport protein family;(source:Araport11)	3.39857	0.00994843
AT5G06980	LNK4	hypothetical protein;(source:Araport11)	3.38979	2.08321e-05
AT4G13820		Leucine-rich repeat (LRR) family protein;(source:Araport11)	3.38914	0.00453493
AT2G47140	SDR5	NAD(P)-binding Rossmann-fold superfamily protein;(source:Araport11)	3.38723	0.000359208
AT1G15670	KMD2	Encodes a member of a family of F-box proteins, called the KISS ME DEADLY (KMD) family, that targets type-B ARR proteins for degradation and is involved in the negative regulation of the cytokinin response. Also named as KFB1, a member of a group of Kelch repeat F-box proteins that negatively regulate phenylpropanoid biosynthesis by targeting the phenypropanoid biosynthesis enzyme phenylalanine a…	3.38697	1.28269e-06
AT4G23450	AIRP1	AtAIRP1 gene encodes a C3H2C3-type RING E3 Ub ligase. It has been shown to be a positive regulator in the Arabidopsis ABA-dependent drought response.	3.38474	0.00740727
AT1G21550		Calcium-binding EF-hand family protein;(source:Araport11)	3.37936	9.70465e-14
AT3G19970		alpha/beta-Hydrolases superfamily protein;(source:Araport11)	3.37723	4.32153e-06
AT1G42990	BZIP60	bZIP60 consists of a bZIP DNA binding domain followed by a putative transmembrane domain. bZIP60 mRNA is upregulated by the addition of ER stress inducers, tunicamycin (inhibitor of N-linked glycosylation), DTT (inhibitor of disulfide bond formation) and azetin-2-carboxylate (proline analog perturbing protein structure). Upon ER stress, bZIP60 mRNA is spliced by IRE1A and IRE1B to produce bZIP60-…	3.37572	1.39165e-21
AT5G08790	ATAF2	induced by wounding, belongs to a large family of putative transcriptional activators with NAC domain.	3.36303	2.12388e-24
AT2G26560	PLA2A	Encodes a lipid acyl hydrolase with wide substrate specificity that accumulates upon infection by fungal and bacterial pathogens. Protein is localized in the cytoplasm in healthy leaves, and in membranes in infected cells. Plays a role in cell death and differentially affects the accumulation of oxylipins. Contributes to resistance to virus.	3.3621	1.23763e-22
AT1G58225		hypothetical protein;(source:Araport11)	3.36127	1.11127e-13
AT4G27280		Calcium-binding EF-hand family protein;(source:Araport11)	3.35943	1.68809e-14
AT3G51440		Calcium-dependent phosphotriesterase superfamily protein;(source:Araport11)	3.35364	8.72668e-10
AT2G41905		transmembrane protein;(source:Araport11)	3.35091	6.01318e-14
AT1G56540		Disease resistance protein (TIR-NBS-LRR class) family;(source:Araport11)	3.3502	0.000918361
AT5G62560		RING/U-box superfamily protein with ARM repeat domain-containing protein;(source:Araport11)	3.34782	4.99953e-12
AT2G46620		P-loop containing nucleoside triphosphate hydrolases superfamily protein;(source:Araport11)	3.34158	2.4949e-13
AT3G29173		hypothetical protein;(source:Araport11)	3.33467	0.00733421
AT3G61890	HB-12	Encodes a homeodomain leucine zipper class I (HD-Zip I) protein. Loss of function mutant has abnormally shaped leaves and stems.	3.33321	8.31443e-09
AT2G26310	FAP2	Encodes a plastid stroma localized fatty acid binding protein.	3.32414	0.00198174
AT4G17670		senescence-associated family protein (DUF581);(source:Araport11)	3.32319	8.28421e-23
AT3G55470		Calcium-dependent lipid-binding (CaLB domain) family protein;(source:Araport11)	3.32064	2.86572e-15
AT3G46930	RAF43	Encodes a Raf-Like Mitogen-Activated Protein Kinase Kinase Kinase Raf43. Required for tolerance to multiple abiotic stresses.	3.29954	0.00284624
AT1G73805	SARD1	Encodes SAR Deficient 1 (SARD1), a key regulator for ICS1 (Isochorismate Synthase 1) induction and salicylic acid (SA) synthesis.	3.29283	2.90628e-13
AT1G75040	PR5	Thaumatin-like protein involved in response to pathogens. mRNA level of the PR-5 gene (At1g75040)is significantly changed after cutting the inflorescence stem indicating the existence of a network of signal transducing pathways as other stress-regulated genes (At5g01410, At3g17800, At1g29930)do not response to the treatment. The mRNA is cell-to-cell mobile.	3.29098	5.22653e-21
AT5G09290		Inositol monophosphatase family protein;(source:Araport11)	3.28936	0.000100781
AT4G24110		NADP-specific glutamate dehydrogenase;(source:Araport11)	3.28154	0.00661408
AT5G60800	HIPP3	Heavy metal transport/detoxification superfamily protein;(source:Araport11)	3.28054	2.91837e-29
AT1G77450	NAC032	NAC domain containing protein 32;(source:Araport11)	3.27532	9.74422e-08
AT1G55365		hypothetical protein;(source:Araport11)	3.27193	0.000695861
AT3G12740	ALIS1	Physically interacts with ALA3, and is required for the phospholipid translocase activity of ALA3. The mRNA is cell-to-cell mobile.	3.2662	7.89127e-17
AT1G10585		basic helix-loop-helix (bHLH) DNA-binding superfamily protein;(source:Araport11)	3.26501	0.000432388
AT1G73480	MAGL4	alpha/beta-Hydrolases superfamily protein;(source:Araport11)	3.26341	3.99392e-05
AT5G64000	SAL2	3'(2'),5'-bisphosphate nucleotidase	3.25697	2.54786e-07
AT3G26210	CYP71B23	putative cytochrome P450 The mRNA is cell-to-cell mobile.	3.2548	9.91807e-11
AT4G27010	EMB2788	ribosome 60S biogenesis amino-terminal protein;(source:Araport11)	3.25275	0.00115337
AT1G10410		CW14 protein (DUF1336);(source:Araport11)	3.24813	2.36408e-06
AT1G63245	CLE14	Member of a large family of putative ligands homologous to the Clavata3 gene. Consists of a single exon. Can not replace CLV3 function in vivo.	3.23274	0.000216131
AT2G25460		EEIG1/EHBP1 protein amino-terminal domain protein;(source:Araport11)	3.23259	1.00327e-05
AT4G10500	DLO1	2-oxoglutarate (2OG) and Fe(II)-dependent oxygenase superfamily protein;(source:Araport11)	3.23231	1.84664e-07
AT5G61430	NAC100	NAC domain containing protein 100;(source:Araport11)	3.22767	0.00834444
AT4G23610		Late embryogenesis abundant (LEA) hydroxyproline-rich glycoprotein family;(source:Araport11)	3.2261	1.31223e-07
AT3G58930		F-box/RNI-like superfamily protein;(source:Araport11)	3.22545	1.78494e-05
AT2G43820	UGT74F2	Encodes a nicotinate-O-glycosyltransferase. Induced by Salicylic acid, virus, fungus and bacteria. Also involved in the tryptophan synthesis pathway. Independent of NPR1 for their induction by salicylic acid. UGT74F1 transfers UDP:glucose to salicylic acid (forming a glucoside (SAG) and a glucose ester (SGE)), benzoic acid, and anthranilate in vitro. UGT74F2 shows a weak ability to catalyze the f…	3.22445	1.06101e-12
AT3G27270		TRAM, LAG1 and CLN8 (TLC) lipid-sensing domain containing protein;(source:Araport11)	3.21506	0.000212744
AT5G64310	AGP1	Encodes arabinogalactan-protein (AGP1). The mRNA is cell-to-cell mobile.	3.21458	1.0367e-14
AT2G39210		Major facilitator superfamily protein;(source:Araport11)	3.21343	5.75984e-14
AT2G26150	HSFA2	member of Heat Stress Transcription Factor (Hsf) family. Involved in response to misfolded protein accumulation in the cytosol. Regulated by alternative splicing and non-sense-mediated decay.	3.21197	2.50849e-07
AT1G07000	EXO70B2	A member of EXO70 gene family, putative exocyst subunits, conserved in land plants. Arabidopsis thaliana contains 23 putative EXO70 genes, which can be classified into eight clusters on the phylogenetic tree.	3.20832	3.31189e-18
AT1G64220	TOM7-2	translocase of outer membrane 7 kDa subunit 2;(source:Araport11)	3.20596	3.96579e-05
AT2G41835		zinc finger (C2H2 type, AN1-like) family protein;(source:Araport11)	3.2016	2.96103e-05
AT1G30755	PSI2	elongation factor G, putative (DUF668);(source:Araport11)	3.20026	1.73609e-06
AT5G40780	LHT1	Encodes LHT1 (lysine histidine transporter), a high-affinity transporter for cellular amino acid uptake in both root epidermis and leaf mesophyll.	3.19898	2.37531e-15
AT3G26500	PIRL2	Encodes PIRL2, a member of the Plant Intracellular Ras-group-related LRRs (Leucine rich repeat proteins). PIRLs are a distinct, plant-specific class of intracellular LRRs that likely mediate protein interactions, possibly in the context of signal transduction.	3.19858	0.000415553
AT3G05200	ATL6	Encodes a putative RING-H2 zinc finger protein ATL6 (ATL6). The mRNA is cell-to-cell mobile.	3.19097	1.02554e-10
AT5G17760		P-loop containing nucleoside triphosphate hydrolases superfamily protein;(source:Araport11)	3.19075	1.48754e-12
AT4G39830		Cupredoxin superfamily protein;(source:Araport11)	3.18927	0.000806163
AT1G23840		transmembrane protein;(source:Araport11)	3.18754	3.80025e-06
AT4G27310	BBX28	B-box type zinc finger family protein;(source:Araport11)	3.18696	3.00679e-09
AT2G33847		hypothetical protein;(source:Araport11)	3.18673	2.74088e-05
AT1G23710		hypothetical protein (DUF1645);(source:Araport11)	3.18436	3.20508e-16
AT4G00900	ECA2	Type IIA (SERCA-type) Ca2+ ATPase, catalyzes the efflux of calcium from the cytoplasm.	3.18227	3.45898e-13
AT3G06710		E3 ubiquitin ligase;(source:Araport11)	3.17907	0.00457064
AT4G06810		None;(source:Araport11)	3.17279	1.42508e-08
AT4G36010		Pathogenesis-related thaumatin superfamily protein;(source:Araport11)	3.16852	8.55132e-06
AT1G03850	GRXS13	Encodes glutaredoxin ATGRXS13, required to facilitate Botrytis cinerea infection of Arabidopsis thaliana plants. Sylvain La Camera et al (2011, PMID:21756272) reported a third splice variant in addition to the two annotated in TAIR10.	3.16344	3.64033e-09
AT2G38790		hypothetical protein;(source:Araport11)	3.16176	1.82699e-08
AT4G17695	KAN3	Homeodomain-like superfamily protein;(source:Araport11)	3.16131	0.000237468
AT3G25010	RLP41	receptor like protein 41;(source:Araport11)	3.15759	2.34185e-06
AT4G20860	ATBBE22	FAD-binding Berberine family protein;(source:Araport11)	3.14424	4.64083e-05
AT5G14580		polyribonucleotide nucleotidyltransferase;(source:Araport11)	3.14228	1.57875e-07
AT3G46210		Ribosomal protein S5 domain 2-like superfamily protein;(source:Araport11)	3.13336	0.000128213
AT3G14440	NCED3	Encodes 9-<i>cis</i>-epoxycarotenoid dioxygenase, a key enzyme in the biosynthesis of abscisic acid. Regulated in response to drought and salinity. Expressed in roots, flowers and seeds. Localized to the chloroplast stroma and thylakoid membrane.	3.13112	1.06576e-07
AT5G54100	SLP2	SPFH/Band 7/PHB domain-containing membrane-associated protein family;(source:Araport11)	3.12703	6.89897e-07
AT5G44567		hypothetical protein;(source:Araport11)	3.12201	0.000173286
AT1G06570	PDS1	Mutation of the PDS1 locus disrupts the activity of p-hydroxyphenylpyruvate dioxygenase (HPPDase), the first committed step in the synthesis of both plastoquinone and tocopherols in plants.	3.12201	2.59568e-06
AT2G17040	NAC036	Member of the NAC transcription factor family and more specifically, the ONAC022 subfamily. Involved in leaf and inflorescence stem morphogenesis. The mRNA is cell-to-cell mobile.	3.12029	2.30573e-18
AT1G51760	IAR3	encodes a member of the six Arabidopsis IAA-amino acid conjugate hydrolase subfamily and conjugates and conjugates IAA-Ala in vitro. Gene is expressed most strongly in roots, stems, and flowers. The mRNA is cell-to-cell mobile.	3.11537	4.99305e-12
AT5G62520	SRO5	Encodes a protein with similarity to RCD1 but without the WWE domain. The protein does have a PARP signature upstream of the C-terminal protein interaction domain. The PARP signature may bind NAD+ and attach the ADP-ribose-moiety from NAD+ to the target molecule. Its presence suggests a role for the protein in ADP ribosylation. Up-regulated by NaCl. SRO5 and P5CDH (an overlapping gene in the anti…	3.11104	0.00705028
AT2G32930	ZFN2	Encodes a zinc finger protein.	3.11068	1.22479e-07
AT1G22890		transmembrane protein;(source:Araport11)	3.1089	6.84714e-07
AT3G46890		maternal effect embryo arrest protein;(source:Araport11)	3.10778	0.00089204
AT3G63010	GID1B	Encodes a gibberellin (GA) receptor ortholog of the rice GA receptor gene (OsGID1). Has GA-binding activity, showing higher affinity to GA4. Interacts with DELLA proteins in vivo in the presence of GA4. The mRNA is cell-to-cell mobile.	3.1039	1.11356e-05
AT5G42050	NRP	Stress responsive asparagine-rich protein. Binds to PevD (Verticillium dahliae ) fungal effector protein. NRP interacts with CRY2, leading to increased cytoplasmic accumulation of CRY2 in a blue light-independent manner (PMID:28633330).	3.10308	3.21683e-20
AT3G51430	YLS2	Although this enzyme is predicted to encode a strictosidine synthase (SS), it lacks a conserved catalytic glutamate residue found in active SS enzymes and it is not expected to have SS activity.	3.10209	1.83672e-07
AT1G18890	CDPK1	encodes a calcium-dependent protein kinase whose gene expression is induced by dehydration and high salt. Kinase activity could not be detected in vitro.	3.09939	2.48614e-14
AT5G17860	CAX7	calcium exchanger 7;(source:Araport11)	3.09809	0.0097276
AT5G53830	MVQ3	VQ motif-containing protein;(source:Araport11)	3.09734	2.4947e-05
AT3G15357		phosphopantothenoylcysteine decarboxylase subunit;(source:Araport11)	3.0948	4.21577e-06
AT5G48570	ROF2	Encodes one of the 36 carboxylate clamp (CC)-tetratricopeptide repeat (TPR) proteins (Prasad 2010, Pubmed ID: 20856808) with potential to interact with Hsp90/Hsp70 as co-chaperones.	3.093	3.01139e-14
AT3G22930	CML11	Encodes a calmodulin-like protein.	3.08556	8.59066e-09
AT5G24280	GMI1	Encodes GMI1, a structural-maintenance-of-chromosomes-hinge domain-containing protein. Involved in somatic homologous recombination.	3.08452	2.42915e-05
AT1G74870		RING/U-box superfamily protein;(source:Araport11)	3.08421	3.33729e-06
AT1G30475		hypothetical protein;(source:Araport11)	3.08129	6.21369e-07
AT1G64065		Late embryogenesis abundant (LEA) hydroxyproline-rich glycoprotein family;(source:Araport11)	3.07748	1.71229e-07
AT3G26910		hydroxyproline-rich glycoprotein family protein;(source:Araport11)	3.07619	0.000323928
AT3G62260		Protein phosphatase 2C family protein;(source:Araport11)	3.07405	7.82801e-17
AT3G50760	GATL2	Encodes a protein with putative galacturonosyltransferase activity. The mRNA is cell-to-cell mobile.	3.06712	1.73886e-06
AT1G51380		DEA(D/H)-box RNA helicase family protein;(source:Araport11)	3.06612	0.00199573
AT4G30370	IDF1	RING/U-box superfamily protein;(source:Araport11)	3.06557	0.000147443
AT5G39850		Ribosomal protein S4;(source:Araport11)	3.06237	1.38843e-14
AT3G21540		transducin family protein / WD-40 repeat family protein;(source:Araport11)	3.05911	1.14256e-05
AT1G30900	VSR6	VACUOLAR SORTING RECEPTOR 6;(source:Araport11)	3.05873	8.31324e-09
AT1G51670	HTT5	hypothetical protein;(source:Araport11)	3.05439	0.00337889
AT5G54510	DFL1	Encodes an IAA-amido synthase that conjugates Ala, Asp, Phe, and Trp to auxin. Lines overexpressing this gene accumulate IAA-ASP and are hypersensitive to several auxins. Identified as a dominant mutation that displays shorter hypocotyls in light grown plants when compared to wild type siblings. Protein is similar to auxin inducible gene from pea (GH3).	3.0492	0.00204661
AT1G79470		Aldolase-type TIM barrel family protein;(source:Araport11)	3.04741	0.00109189
AT1G66725	MIR163	Encodes a microRNA that targets several SAMT family members. miR163, is highly expressed in A. thaliana diploids but down-regulated in A. thaliana autotetraploids and repressed in A. arenosa and A. suecica. MicroRNAs are regulatory RNAs with a mature length of ~21-nucleotides that are processed from hairpin precursors by Dicer-like enzymes. MicroRNAs can negatively regulate gene expression by att…	3.0466	0.000235174
AT3G07195		RPM1-interacting protein 4 (RIN4) family protein;(source:Araport11)	3.0385	5.96516e-08
AT3G25780	AOC3	Encodes allene oxide cyclase, one of the enzymes involved in jasmonic acid biosynthesis. One of four genes in Arabidopsis that encode this enzyme. mRNA expression is upregulated in senescing leaves. Note: Nomenclature for Arabidopsis allene oxide cyclase 3 (AOC3, AT3G25780) gene is based on Stenzel et al. 2003 Plant Molecular Biology 51:895-911. AOC3 (AT3G25780) is also referred to as AOC2 in He …	3.03774	4.54129e-06
AT4G28320	MAN5	Encodes a endo-beta-mannanase involved in seed germination.	3.03641	0.00116079
AT1G56150	SAUR71	SAUR-like auxin-responsive protein family;(source:Araport11)	3.03333	5.86089e-15
AT5G38210	LRK10L3	Protein kinase family protein;(source:Araport11)	3.0217	4.92001e-07
AT5G46080		Protein kinase superfamily protein;(source:Araport11)	3.0134	3.74997e-05
AT5G45320		late embryogenesis abundant protein;(source:Araport11)	3.00909	0.0039857
AT1G13990		plant/protein;(source:Araport11)	3.00687	4.27089e-13
AT3G55950	CCR3	CRINKLY4 related 3;(source:Araport11)	2.99835	0.000507338
AT3G53235		hypothetical protein;(source:Araport11)	2.99329	0.00269072
AT1G28190		hypothetical protein;(source:Araport11)	2.97931	2.44823e-09
AT3G52748	SORF4	Has been identified as a translated small open reading frame by ribosome profiling.	2.97628	0.000311574
AT2G46940		fold protein;(source:Araport11)	2.97461	2.03775e-07
AT1G35140	PHI-1	EXL1 is involved in the C-starvation response. Phenotypic changes of an exl1 loss of function mutant became evident only under corresponding experimental conditions. For example, the mutant showed diminished biomass production in a short-day/low light growth regime, impaired survival during extended night, and impaired survival of anoxia stress.	2.97434	0.00591035
AT4G02280	SUS3	Encodes a protein with sucrose synthase activity (SUS3). It appears to be important for sucrose metabolism in developing seeds, especially during the late maturation phase, about 18 days after flowering.	2.97092	0.00680993
AT4G12120	SEC1B	member of KEULE Gene Family	2.9674	0.00117029
AT4G34390	XLG2	extra-large GTP-binding protein 2;(source:Araport11)	2.96489	1.16785e-16
AT1G29330	ERD2	Encodes a protein similar in sequence to animal and yeast endoplasmic reticulum retention signal receptor. This protein can functionally complement the yeast homologue. Transcript is detected in flower buds, stems, root, and leaves.	2.96158	6.95119e-05
AT2G44600		hypothetical protein;(source:Araport11)	2.9594	5.17146e-08
AT1G17860		Kunitz family trypsin and protease inhibitor protein;(source:Araport11)	2.95743	4.05496e-06
AT5G58210		hydroxyproline-rich glycoprotein family protein;(source:Araport11)	2.95578	0.000101728
AT4G27830	BGLU10	Encodes a beta-glucosidase that may be responsible for acyl-glucose-dependent anthocyanin glucosyltransferase activity in Arabidopsis. In vitro efforts to demonstrate AAGT activity for BGLU10 have been unsuccessful but experiments with mutants in this gene suggest at least an indirect involvement in anthocyanin formation.	2.95561	4.79454e-09
AT5G15850	COL1	Homologous to the flowering-time gene CONSTANS.	2.95196	2.9359e-05
AT4G35600	CST	Encodes a receptor-like cytoplasmic kinase that acts as a spatial inhibitor of cell separation. Analysis of the cDNA previously described in Meiners et al., 1991 revealed mistakes in the predicted open reading frame. The mRNA is cell-to-cell mobile.	2.94832	2.80911e-09
AT3G51890	CLC3	Clathrin light chain protein;(source:Araport11)	2.9479	2.42137e-10
AT2G37970	SOUL-1	SOUL heme-binding family protein;(source:Araport11)	2.94752	1.01562e-15
AT1G66880		Protein kinase superfamily protein;(source:Araport11)	2.93978	5.91277e-18
AT1G66173		other_RNA;(source:Araport11)	2.93825	0.000874228
AT5G54840	SGP1	Monomeric G protein. Expressed in the root quiescent center, flowers, and leaf guard cells and hydathodes.	2.92738	6.88992e-09
AT3G22400	LOX5	Encodes lipoxygenase5 (LOX5). LOX5 activity in roots facilitates green peach aphid colonization of Arabidopsis foliage by promoting green peach aphid feeding from sieve element and water consumption from xylem.	2.92534	1.62213e-05
AT2G20562	TAX2	Encodes a putative signalling peptide with similarity to TAX1. No known function has been demonstrated yet.	2.9228	3.22028e-08
AT4G37640	ACA2	Encodes a calmodulin-regulated Ca(2+)-pump located in the endoplasmic reticulum. Belongs to plant 2B ATPase's with an N-terminal autoinhibitor.	2.92266	4.23595e-09
AT5G06320	NHL3	encodes a protein whose sequence is similar to tobacco hairpin-induced gene (HIN1) and Arabidopsis non-race specific disease resistance gene (NDR1). Expression of this gene is induced by cucumber mosaic virus, spermine and Pseudomonas syringae pv. tomato DC3000. The gene product is localized to the plasma membrane.	2.9214	8.96948e-21
AT3G52710		hypothetical protein;(source:Araport11)	2.91948	1.10654e-14
AT1G32870	NAC13	Expression in rosette leaves is activated by high concentration of boron.	2.91626	5.66673e-09
AT5G45840	MDIS1	Encodes a leucine-rich-repeat RLK that is localized to the plasma membrane of pollen tubes and functions with MIK1/2 as the male receptor of the pollen tube chemo-attractant LURE1.MDIS1 forms a complex with MIK1/2 and binds LURE1.	2.91293	3.72564e-05
AT3G15536		Unknown gene The mRNA is cell-to-cell mobile.	2.91259	1.19786e-08
AT3G24090	GFAT	Encodes a glutamine-fructose-6-phosphate transaminase that likely plays a role in UDP-N-acetylglucosamine biosynthesis.	2.9105	0.000213537
AT2G46270	GBF3	encodes a bZIP G-box binding protein whose expression is induced by ABA. It has been shown to bind to Adh that contains the G-box and is induced by cold and water deprivation. GBF3 has been shown to be expressed mostly in the root and dark-grown leaves. GBF3 can act as homodimers and as heterodimers with GFB1, GBF2 and GBF4. In addition, GBF3!?s DNA binding activity is enhanced by GIP1, GPRI1 and…	2.90941	7.94556e-06
AT3G51660		Tautomerase/MIF superfamily protein;(source:Araport11)	2.89481	4.17777e-14
AT3G50480	HR4	Homolog of RPW8	2.89153	5.66793e-13
AT3G26440		transmembrane protein, putative (DUF707);(source:Araport11)	2.87232	5.03291e-09
AT5G11240	NUGWD1	GHS40 encodes a WD40 protein, that is localized in the nucleus and nucleolus. In the presence of high glucose it negatively regulates the expression of abscisic acid degradation and signaling genes.	2.87085	3.57675e-12
AT1G27470		transducin family protein / WD-40 repeat family protein;(source:Araport11)	2.8693	2.13978e-07
AT1G07180	NDA1	Internal NAD(P)H dehydrogenase in mitochondria. The predicted protein sequence has high homology with other designated NAD(P)H DHs from microorganisms; the capacity for matrix NAD(P)H oxidation via the rotenone-insensitive pathway is significantly reduced in the Atndi1 mutant plant line; the in vitro translation product of AtNDI1 is imported into isolated mitochondria and located on the inside of…	2.86811	3.55943e-07
AT1G45145	TRX5	encodes a cytosolic thioredoxin that reduces disulfide bridges of target proteins by the reversible formation of a disulfide bridge between two neighboring Cys residues present in the active site. Thioredoxins have been found to regulate a variety of biological reactions in prokaryotic and eukaryotic cells.	2.86774	6.57321e-10
AT5G52640	HSP90.1	Encodes a cytosolic heat shock protein AtHSP90.1. AtHSP90.1 interacts with disease resistance signaling components SGT1b and RAR1 and is required for RPS2-mediated resistance. The mRNA is cell-to-cell mobile.	2.86772	3.64579e-15
AT4G40080		ENTH/ANTH/VHS superfamily protein;(source:Araport11)	2.86633	0.000934739
AT5G65300		hypothetical protein;(source:Araport11)	2.86399	6.51588e-05
AT5G48540		receptor-like protein kinase-related family protein;(source:Araport11)	2.86174	9.448e-05
AT1G15440	PWP2	Encodes a nucleolar protein that is a ribosome biogenesis co-factor. Mutants display aberrant RNA processing and female gametophyte development.	2.85777	2.53409e-05
AT1G34420		leucine-rich repeat transmembrane protein kinase family protein;(source:Araport11)	2.84718	0.00120216
AT1G02850	BGLU11	beta glucosidase 11;(source:Araport11)	2.84581	5.19585e-07
AT1G77500		DUF630 family protein, putative (DUF630 and DUF632);(source:Araport11)	2.84301	1.12328e-06
AT5G54860		Major facilitator superfamily protein;(source:Araport11)	2.84142	1.01745e-07
AT1G23550	SRO2	Encodes a protein with similarity to RCD1 but without the WWE domain. The protein does have a PARP signature upstream of the C-terminal protein interaction domain. The PARP signature may bind NAD+ and attach the ADP-ribose-moiety from NAD+ to the target molecule. Its presence suggests a role for the protein in ADP ribosylation. Its transcript level is up-regulated by tunicamycin (N-linked glycosy…	2.84094	3.68712e-11
AT3G44750	HDA3	Encodes a histone deacetylase. Controls the development of adaxial/abaxial leaf polarity. Two lines with RNAi-directed against this gene show reduced Agrobacterium-mediated DNA transformation of the roots.	2.83394	3.83452e-12
AT4G36990	HSF4	Encodes a protein whose sequence is similar to heat shock factors that regulate the expression of heat shock proteins. Transcript level is increased in response to heat shock. However, overexpression of this gene did not result in the increase of decrease of heat shock proteins.	2.82834	1.13571e-13
AT1G22180		Sec14p-like phosphatidylinositol transfer family protein;(source:Araport11)	2.82757	1.99235e-06
AT5G40730	AGP24	Encodes an arabinogalactan-protein (AGP24).	2.82658	1.11973e-05
AT2G23450		Protein kinase superfamily protein;(source:Araport11)	2.82556	4.0672e-05
AT1G06050		ENHANCED DISEASE RESISTANCE-like protein (DUF1336);(source:Araport11)	2.82454	0.00234731
AT5G17460		glutamyl-tRNA (Gln) amidotransferase subunit C;(source:Araport11)	2.82402	7.97836e-08
AT4G14746		neurogenic locus notch-like protein;(source:Araport11)	2.8182	5.57325e-11
AT3G56570		SET domain-containing protein;(source:Araport11)	2.81637	0.000406713
AT4G23220	CRK14	Encodes a cysteine-rich receptor-like protein kinase.	2.81633	0.000791787
AT1G65500		transmembrane protein;(source:Araport11)	2.81327	4.91094e-13
AT5G19240		Glycoprotein membrane precursor GPI-anchored;(source:Araport11)	2.81097	3.7129e-17
AT2G13800	SERK5	somatic embryogenesis receptor-like kinase 5;(source:Araport11)	2.81005	0.000553585
AT1G02360		Chitinase family protein;(source:Araport11)	2.80331	0.0037142
AT3G02610	AAD2	Encodes one of two &#8710;9 palmitoyl-ACP desaturases responsible for the biosynthesis of &#969;-7 fatty acids in the maturing endosperm.	2.80188	0.00188988
AT1G63840		RING/U-box superfamily protein;(source:Araport11)	2.80166	7.77562e-11
AT3G09010		Protein kinase superfamily protein;(source:Araport11)	2.80129	2.86126e-05
AT5G26731		hypothetical protein;(source:Araport11)	2.79974	7.11305e-12
AT5G20400		encodes a protein whose sequence is similar to flavanone 3 hydroxylase from Malus. The mRNA is cell-to-cell mobile.	2.79829	8.50108e-05
AT5G49280		hydroxyproline-rich glycoprotein family protein;(source:Araport11)	2.79248	3.86812e-09
AT3G06455		ubiquitin family protein;(source:Araport11)	2.79205	0.00895518
AT1G49710	FUT12	Encodes a protein with core &alpha;1,3-fucosyltransferase activity.	2.78959	0.000256946
AT1G66160	CMPG1	CYS, MET, PRO, and GLY protein 1;(source:Araport11)	2.7877	3.14967e-06
AT4G30230		hypothetical protein;(source:Araport11)	2.78457	0.00302106
AT2G23320	WRKY15	Encodes WRKY DNA-binding protein 15 (WRKY15).	2.7838	9.43438e-15
AT5G20960	AO1	Encodes aldehyde oxidase AA01.	2.78078	1.04804e-06
AT4G23810	WRKY53	member of WRKY Transcription Factor; Group III	2.77811	2.12009e-07
AT1G67360	LDAP1	Encodes a small rubber particle protein homolog. Plays dual roles as positive factors for tissue growth and development and in drought stress responses.	2.77114	1.64488e-13
AT1G76040	CPK29	member of Calcium Dependent Protein Kinase	2.77024	1.46551e-11
AT1G14730		Cytochrome b561/ferric reductase transmembrane protein family;(source:Araport11)	2.76941	0.000982356
AT1G24150	FH4	Encodes a group I formin. Localized to cell junctions. Polymerizes actin. Binds profilin.	2.76727	4.90688e-10
AT3G15210	ERF4	Encodes a member of the ERF (ethylene response factor) subfamily B-1 of ERF/AP2 transcription factor family (ATERF-4). The protein contains one AP2 domain. Acts as a negative regulator of JA-responsive defense gene expression and resistance to the necrotrophic fungal pathogen Fusarium oxysporum and antagonizes JA inhibition of root elongation. The mRNA is cell-to-cell mobile.	2.76702	1.01241e-13
AT1G31660	ENP1	Encodes a protein that is a ribosome biogenesis co-factor. Mutants display aberrant RNA processing and male and female gametophyte development.	2.76518	2.05943e-15
AT1G80750		Ribosomal protein L30/L7 family protein;(source:Araport11)	2.76374	2.17001e-09
AT5G05410	DREB2A	Encodes a transcription factor that specifically binds to DRE/CRT cis elements (responsive to drought and low-temperature stress). Belongs to the DREB subfamily A-2 of ERF/AP2 transcription factor family (DREB2A). There are eight members in this subfamily including DREB2B. The protein contains one AP2 domain. Overexpression of transcriptional activation domain of DREB2A resulted in significant dr…	2.76248	1.01125e-05
AT2G37690		phosphoribosylaminoimidazole carboxylase, putative / AIR carboxylase;(source:Araport11)	2.76013	2.37531e-08
AT1G10340		Ankyrin repeat family protein;(source:Araport11)	2.75945	9.79683e-05
AT2G15390	FUT4	Encodes an alpha-(1,2)-fucosyltransferase.	2.75356	3.87073e-05
AT1G18390	LRK10L1.2	Serine/Threonine kinase family catalytic domain protein;(source:Araport11)	2.7521	7.4928e-05
AT3G12830	SAUR72	SAUR-like auxin-responsive protein family;(source:Araport11)	2.7446	1.56087e-08
AT3G57940		GNAT acetyltransferase (DUF699);(source:Araport11)	2.74296	7.2257e-07
AT1G06547		None;(source:Araport11)	2.74151	0.00656657
AT5G63790	NAC102	Encodes a member of the NAC family of transcription factors. ANAC102 appears to have a role in mediating response to low oxygen stress (hypoxia) in germinating seedlings.	2.7403	1.72946e-19
AT1G20230		Pentatricopeptide repeat (PPR) superfamily protein;(source:Araport11)	2.73936	0.00910619
AT4G29740	CKX4	It encodes a protein whose sequence is similar to cytokinin oxidase/dehydrogenase, which catalyzes the degradation of cytokinins.	2.73858	2.46578e-06
AT5G43150		elongation factor;(source:Araport11)	2.73282	1.935e-09
AT2G41380		S-adenosyl-L-methionine-dependent methyltransferases superfamily protein;(source:Araport11)	2.73225	0.000827974
AT1G61260		cotton fiber (DUF761);(source:Araport11)	2.72548	3.06049e-09
AT1G60730		NAD(P)-linked oxidoreductase superfamily protein;(source:Araport11)	2.71993	1.35044e-06
AT4G17500	ERF-1	Encodes a member of the ERF (ethylene response factor) subfamily B-3 of ERF/AP2 transcription factor family (ATERF-1). The protein contains one AP2 domain. There are 18 members in this subfamily including ATERF-1, ATERF-2, AND ATERF-5. The mRNA is cell-to-cell mobile.	2.71772	5.8852e-08
AT3G05500	LDAP3	Encodes a protein that associates with lipid droplet surfaces and shares sequence homology with family of small rubber particle proteins. The mRNA is cell-to-cell mobile.	2.71482	2.39029e-11
AT5G15550	ATPEP2	Transducin/WD40 repeat-like superfamily protein;(source:Araport11)	2.71461	8.00422e-14
AT3G19150	KRP6	Kip-related protein (KRP) gene, encodes CDK (cyclin-dependent kinase) inhibitor (CKI), negative regulator of cell division. Binds to D type cyclins. A member of seven KRP genes found in Arabidopsis thaliana. Differential expression patterns for distinct KRPs were revealed by in situ hybridization. KRP6 appears to be targeted for degradation by RHF1a and RHF2a to allow mitotic divisions during gam…	2.71053	3.68207e-12
AT4G34135	UGT73B2	The At4g34135 gene encodes a flavonol 7-O-glucosyltransferase (EC 2.4.1.237) that glucosylates also with a 20 fold lower activity flavonols (kaempferol and quercetin) at the 3-O-position.	2.70259	1.11267e-07
AT3G16310		mitotic phosphoprotein N end (MPPN) family protein;(source:Araport11)	2.70167	1.33437e-05
AT3G55240		Overexpression leads to PEL (Pseudo-Etiolation in Light) phenotype.	2.69871	0.0033358
AT1G02820	LEA3	Late embryogenesis abundant 3 (LEA3) family protein;(source:Araport11)	2.69749	1.30239e-06
AT3G22060		contains Pfam profile: PF01657 Domain of unknown function that is usually associated with protein kinase domain Pfam:PF00069, however this protein does not have the protein kinase domain	2.69569	1.51957e-11
AT2G43510	TI1	Member of the defensin-like (DEFL) family. Encodes putative trypsin inhibitor protein which may function in defense against herbivory.	2.69162	8.82257e-05
AT1G67800	RGLG5	Copine (Calcium-dependent phospholipid-binding protein) family;(source:Araport11)	2.69124	4.44171e-09
AT1G52855		hypothetical protein;(source:Araport11)	2.69073	3.95986e-07
AT1G10170	NFXL1	Encodes AtNFXL1, a homologue of the putative human transcription repressor NF-X1. Functions as a negative regulator of the trichothecene phytotoxin-induced defense response.	2.68896	2.24642e-08
AT5G51130		S-adenosyl-L-methionine-dependent methyltransferases superfamily protein;(source:Araport11)	2.68381	0.00507974
AT1G18850	PCP2	PCP2 encodes a novel plant specific protein that is co-expressed with components of pre-rRNA processing complex. Co-localizes with NuGWD1 and SWA1.	2.6817	2.44084e-05
AT1G03730		pyrroline-5-carboxylate reductase;(source:Araport11)	2.68029	2.52386e-14
AT4G27780	ACBP2	Encodes acyl-CoA-binding protein with ankyrin repeats The mRNA is cell-to-cell mobile.	2.67846	7.22456e-05
AT1G21390	emb2170	embryo defective 2170;(source:Araport11)	2.67505	2.48973e-06
AT3G28850		Glutaredoxin family protein;(source:Araport11)	2.67378	0.00152536
AT2G27080	NHL13	Late embryogenesis abundant (LEA) hydroxyproline-rich glycoprotein family;(source:Araport11)	2.67236	0.00217153
AT3G13445	TBP1	TBP (TATA binding protein) associates with TAF(II)s (TBP-associated factors) to form the TFIID general transcription factor complex	2.66702	2.35548e-06
AT1G72900		Toll-Interleukin-Resistance (TIR) domain-containing protein;(source:Araport11)	2.66634	7.58028e-17
AT5G27120		SAR DNA-binding protein, putative, strong similarity to SAR DNA-binding protein-1 (Pisum sativum) GI:3132696; contains Pfam profile PF01798: Putative snoRNA binding domain; has similarity to MAR binding NOP58 protein The mRNA is cell-to-cell mobile.	2.66395	8.85905e-13
AT2G39400	MAGL6	alpha/beta-Hydrolases superfamily protein;(source:Araport11)	2.66393	3.12556e-07
AT3G26980	MUB4	membrane-anchored ubiquitin-fold protein 4 precursor;(source:Araport11)	2.6617	1.77086e-10
AT2G41410		Calcium-binding EF-hand family protein;(source:Araport11)	2.65888	6.06931e-13
AT1G63780	IMP4	Small nucleolar ribonucleoprotein protein involved in ribosomal RNA processing. Located in nucleolus and cajal bodies.	2.65157	3.162e-09
AT5G18950		Tetratricopeptide repeat (TPR)-like superfamily protein;(source:Araport11)	2.65045	0.00214641
AT4G17490	ERF6	Encodes a member of the ERF (ethylene response factor) subfamily B-3 of ERF/AP2 transcription factor family (ATERF-6). The protein contains one AP2 domain. There are 18 members in this subfamily including ATERF-1, ATERF-2, AND ATERF-5. It is involved in the response to reactive oxygen species and light stress.	2.64961	0.00404659
AT3G26410	TRM11	Encodes a protein involved in modification of nucleosides in tRNA. Mutants have only 7.3% 2-methylguanosine levels of wild type counterparts.	2.64832	0.000721586
AT2G02955	MEE12	maternal effect embryo arrest 12;(source:Araport11)	2.64778	6.8929e-05
AT1G66960	LUP5	Terpenoid cyclases family protein;(source:Araport11)	2.64591	0.000443794
AT1G30757		transmembrane protein;(source:Araport11)	2.64174	1.05897e-06
AT3G24500	MBF1C	One of three genes in A. thaliana encoding multiprotein bridging factor 1, a highly conserved transcriptional coactivator. May serve as a bridging factor between a bZIP factor and TBP. Its expression is specifically elevated in response to pathogen infection, salinity, drought, heat, hydrogen peroxide, and application of abscisic acid or salicylic acid. Constitutive expression enhances the tolera…	2.64125	1.22747e-09
AT5G64530	XND1	xylem NAC domain 1;(source:Araport11)	2.6403	0.00018191
AT3G54420	EP3	encodes an EP3 chitinase that is expressed during somatic embryogenesis in 'nursing' cells surrounding the embryos but not in embryos themselves. The gene is also expressed in mature pollen and growing pollen tubes until they enter the receptive synergid, but not in endosperm and integuments as in carrot. Post-embryonically, expression is found in hydathodes, stipules, root epidermis and emerging…	2.63951	0.00819877
AT1G22770	GI	Together with CONSTANTS (CO) and FLOWERING LOCUS T (FT), GIGANTEA promotes flowering under long days in a circadian clock-controlled flowering pathway. GI acts earlier than CO and FT in the pathway by increasing CO and FT mRNA abundance. Located in the nucleus. Regulates several developmental processes, including photoperiod-mediated flowering, phytochrome B signaling, circadian clock, carbohydra…	2.63665	3.45993e-05
AT3G14050	RSH2	RELA/SPOT homolog 2;(source:Araport11)	2.63609	2.04854e-06
AT3G12270	PRMT3	protein arginine methyltransferase 3;(source:Araport11)	2.63345	2.91683e-05
AT5G47120	BI1	Encodes BI-1, a homolog of mammalian Bax inhibitor 1. Functions as an attenuator of biotic and abiotic types of cell death. Bax-induced cell death can be downregulated by ectopically expressing AtBI in planta. The mRNA is cell-to-cell mobile.	2.63306	9.23783e-13
AT5G22100		RNA cyclase family protein;(source:Araport11)	2.63257	1.0405e-08
AT1G69450		Early-responsive to dehydration stress protein (ERD4);(source:Araport11)	2.63205	0.00261623
AT5G27760	ATHIGD2	Hypoxia-responsive family protein;(source:Araport11)	2.63189	1.7425e-10
AT5G06300	LOG7	Putative lysine decarboxylase family protein;(source:Araport11)	2.62431	0.00443071
AT4G02220		zinc finger (MYND type) family protein / programmed cell death 2 C-terminal domain-containing protein;(source:Araport11)	2.62161	2.3819e-09
AT4G18880	HSF A4A	Encodes a member of Heat Stress Transcription Factor(Hsf) family that is a substrate of the MPK3/MPK6 signaling and regulates stress responses.	2.62098	2.60492e-12
AT1G31280	AGO2	Encodes Argonaute gene that binds viral siRNAs and is involved in antiviral defense response. Regulates innate immunity.Mutants have increased susceptibility to Potato virus X and tobacco rattle virus.	2.6185	8.05473e-08
AT1G51790		Leucine-rich repeat protein kinase family protein;(source:Araport11)	2.61788	1.46759e-05
AT1G06620		encodes a protein whose sequence is similar to a 2-oxoglutarate-dependent dioxygenase The mRNA is cell-to-cell mobile.	2.61473	0.00396839
AT4G01010	CNGC13	member of Cyclic nucleotide gated channel family	2.61098	0.00691589
AT5G37600	GSR 1	encodes a cytosolic glutamine synthetase, the enzyme has high affinity with substrate ammonium	2.60802	1.28309e-11
AT3G53780	RBL4	RHOMBOID-like protein 4;(source:Araport11)	2.60476	1.25409e-06
AT1G55920	SERAT2;1	Encodes a chloroplast/cytosol localized serine O-acetyltransferase involved in sulfur assimilation and cysteine biosynthesis. Expressed in the vascular system. The mRNA is cell-to-cell mobile.	2.60425	7.0362e-09
AT1G29690	CAD1	Encodes a protein containing a domain with significant homology to the MACPF (membrane attack complex and perforin) domain of complements and perforin proteins that are involved in innate immunity in animals. Transgenic <i>cad1-1</i> mutant plants show lesions seen in the hypersensitive response, as well as a spontaneous activation of expression of pathogenesis-related genes and leading to a 32-f…	2.59977	4.31089e-13
AT3G08980		Peptidase S24/S26A/S26B/S26C family protein;(source:Araport11)	2.59889	0.00365055
AT3G50900		hypothetical protein;(source:Araport11)	2.59611	9.51928e-05
AT5G01100	FRB1	O-fucosyltransferase family protein;(source:Araport11)	2.59285	0.000738611
AT1G62422		hypothetical protein;(source:Araport11)	2.58998	1.44377e-08
AT3G03450	RGL2	Encodes a DELLA protein, a member of the GRAS superfamily of putative transcription factors. DELLA proteins restrain the cell proliferation and expansion that drives plant growth. Negative regulator of the response to GA in controlling seed germination. GA triggers the degradation of RGL2 protein in a process blocked by both proteasome inhibitors and serine/threonine phosphatase inhibitors. The p…	2.58451	0.000354008
AT1G55820		lysine-specific demethylase, putative (DUF1296);(source:Araport11)	2.58437	0.00342584
AT1G22400	UGT85A1	UDP-Glycosyltransferase superfamily protein;(source:Araport11)	2.5835	2.00328e-09
AT1G62840		ankyrin repeat/KH domain protein (DUF1442);(source:Araport11)	2.58134	0.000525509
AT1G72120	NPF5.14	Major facilitator superfamily protein;(source:Araport11)	2.57915	0.000129549
AT3G51920	CAM9	encodes a divergent member of calmodulin, which is an EF-hand family of Ca2+-binding proteins. This gene is expressed in leaves, flowers and siliques. The gene functionally complements yeast calmodulin 1 (CAM1) but only when selected against the plasmid harboring wild-type yeast sequences. Also the protein does not form formed a complex with a basic amphiphilic helical peptide in the presence of …	2.57758	4.31294e-15
AT1G70530	CRK3	Encodes a cysteine-rich receptor-like protein kinase.	2.57735	6.17477e-08
AT2G16720	MYB7	Encodes a member of MYB3R- and R2R3- type MYB- encoding gene family that acts as a repressor of flavonol biosynthesis. AtMYB7 gene expression is induced by salt treatment.	2.5728	0.000259548
AT1G80610		hypothetical protein;(source:Araport11)	2.5707	5.20086e-07
AT3G50970	LTI30	Belongs to the dehydrin protein family, which contains highly conserved stretches of 7-17 residues that are repetitively scattered in their sequences, the K-, S-, Y- and lysine rich segments. LTI29 and LTI30 double overexpressors confer freeze tolerance. Located in membranes. mRNA upregulated by water deprivation and abscisic acid. The mRNA is cell-to-cell mobile.	2.56991	0.000353087
AT3G04240	SEC	Has O-linked N-acetyl glucosamine transferase activity. Similar to Arabidopsis SPY gene.	2.56577	1.63252e-05
AT5G64660	CMPG2	CYS, MET, PRO, and GLY protein 2;(source:Araport11)	2.56518	4.37118e-05
AT5G15750		Alpha-L RNA-binding motif/Ribosomal protein S4 family protein;(source:Araport11)	2.5649	1.99226e-06
AT4G27410	RD26	Encodes a NAC transcription factor induced in response to desiccation. It is localized to the nucleus and acts as a transcriptional activator in ABA-mediated dehydration response.	2.56051	7.04414e-08
AT5G62620	GALT6	Encodes a Golgi-localized hydroxyproline-O-galactosyltransferase. Mutants display multiple phenotypes including reduced seed coat mucilage and accelerated leaf senescence.	2.55911	4.83692e-05
AT2G44500		O-fucosyltransferase family protein;(source:Araport11)	2.55708	3.97811e-07
AT2G13790	SERK4	somatic embryogenesis receptor-like kinase 4;(source:Araport11)	2.55086	8.94525e-09
AT1G13195		RING/U-box superfamily protein;(source:Araport11)	2.54887	0.000276322
AT1G69840	ATHIR1	SPFH/Band 7/PHB domain-containing membrane-associated protein family;(source:Araport11)	2.54809	5.74258e-17
AT5G06350		ARM repeat superfamily protein;(source:Araport11)	2.54618	0.000805307
AT3G53940		Mitochondrial substrate carrier family protein;(source:Araport11)	2.54281	5.81437e-05
AT2G30020	AP2C1	Encodes AP2C1. Belongs to the clade B of the PP2C-superfamily. Acts as a MAPK phosphatase that negatively regulates MPK4 and MPK6.	2.54155	1.04696e-05
AT1G70800	EHB1	Encodes a novel NPH3/phototropin binding factor with a calcium binding domain that negatively affects hypocotyl bending under blue light conditions in Arabidopsis thaliana and may regulate phototropism.	2.53794	0.000355227
AT2G33585		subtilisin-like protease;(source:Araport11)	2.53725	1.29996e-05
AT5G02050		Mitochondrial glycoprotein family protein;(source:Araport11)	2.53665	5.90103e-14
AT3G16510		Calcium-dependent lipid-binding (CaLB domain) family protein;(source:Araport11)	2.53011	0.000573677
AT5G39050	PMAT1	Encodes a malonyltransferase that may play a role in phenolic xenobiotic detoxification.	2.52988	8.47534e-15
AT3G13940		DNA binding / DNA-directed RNA polymerase;(source:Araport11)	2.51936	3.82904e-10
AT1G61420		S-locus lectin protein kinase family protein;(source:Araport11)	2.51782	1.84818e-05
AT3G11900	ANT1	encodes an amino acid transporter that transports aromatic and neutral amino acids, IAA, and 2,4-D. Expressed in all tissues with highest abundance in flowers and cauline leaves. a member of a small gene family in Arabidopsis and represents a new class of amino acid transporters.	2.51525	1.74977e-06
AT3G17890		hypothetical protein;(source:Araport11)	2.51424	0.000761935
AT4G20110	VSR7	VACUOLAR SORTING RECEPTOR 7;(source:Araport11)	2.51325	6.13045e-06
AT1G64490		DEK, chromatin associated protein;(source:Araport11)	2.50985	6.29902e-12
AT4G33920	APD5	Protein phosphatase 2C family protein;(source:Araport11)	2.50772	3.29422e-08
AT4G05410	YAO	Encodes a nucleolar protein with seven WD40-repeats that plays a role in embryo sac development and is critical for the correct positioning of the division plane of zygote and the apical cell lineage in Arabidopsis. YAO may act by modulating nucleolar function, such as rRNA biogenesis, during early embryogenesis and gametogenesis.	2.50743	2.55353e-08
AT4G16000		hypothetical protein;(source:Araport11)	2.50256	0.000898652
AT3G16530		Lectin like protein whose expression is induced upon treatment with chitin oligomers.	2.50182	1.71605e-05
AT1G16830		Pentatricopeptide repeat (PPR) superfamily protein;(source:Araport11)	2.49628	0.00167991
AT5G56350		Pyruvate kinase family protein;(source:Araport11)	2.49094	5.3531e-11
AT1G22250		hypothetical protein;(source:Araport11)	2.48189	0.000558399
AT2G36790	UGT73C6	The At2g36790 gene encodes a UDP-glucose:flavonol-3-O-glycoside-7-O-glucosyltransferase (UGT73C6)attaching a glucosyl residue to the 7-O-position of the flavonols kaempferol, quercetin and their 3-O-glycoside derivatives.	2.48139	1.76523e-07
AT1G27770	ACA1	Encodes a chloroplast envelope Ca2+-ATPase with an N-terminal autoinhibitor.	2.48015	2.16494e-10
AT2G33120	SAR1	Encodes a member of Synaptobrevin-like protein family. Also known as VESICLE-ASSOCIATED MEMBRANE PROTEIN 722 (VAMP722). Required for cell plate formation.	2.47807	7.32106e-10
AT5G67340	PUB2	ARM repeat superfamily protein;(source:Araport11)	2.47801	0.000806137
AT3G57450		hypothetical protein;(source:Araport11)	2.47657	1.87775e-11
AT1G71100	RSW10	Encodes a ribose 5-phosphate isomerase involved in the formation of uridine used for the synthesis of UDP-sugars. Mutants of this gene are affected in cellulose biosynthesis.	2.47604	1.28078e-11
AT2G40140	CZF1	zinc finger (CCCH-type) family protein;(source:Araport11)	2.47555	3.5893e-11
AT5G55460	ATLTP4.5	Bifunctional inhibitor/lipid-transfer protein/seed storage 2S albumin superfamily protein;(source:Araport11)	2.47474	1.03485e-09
AT3G17790	PAP17	Expression is upregulated in the shoot of cax1/cax3 mutant and is responsive to phosphate (Pi) and not phosphite (Phi) in roots and shoots.	2.47453	4.85055e-06
AT5G55450	ATLTP4.4	Bifunctional inhibitor/lipid-transfer protein/seed storage 2S albumin superfamily protein;(source:Araport11)	2.47415	5.69959e-14
AT1G12640	LPLAT1	Encodes a lysophosphatidylcholine acyltransferase (LPCAT). Participates in the Lands cycle in developing seeds.	2.46909	3.25555e-12
AT2G24100	ASG1	ATP-dependent DNA helicase;(source:Araport11)	2.46896	5.25441e-05
AT1G75335		nucleolar-like protein;(source:Araport11)	2.46682	1.30268e-11
AT3G61620	RRP41	exonuclease RRP41 (RRP41)	2.46671	3.91562e-08
AT4G01560	MEE49	Ribosomal RNA processing Brix domain protein;(source:Araport11)	2.46068	2.45705e-11
AT5G09790	ATXR5	Encodes a SET-domain protein, a H3K27 monomethyltransferases required for chromatin structure and gene silencing. Regulates heterochromatic DNA replication. Contains a PCNA-binding domain. ATXR5 accumulates preferentially during the late G1 or S phase, suggesting that it plays a role in cell-cycle regulation or progression. A plant line expressing an RNAi construct directed against this gene has …	2.45452	0.00468784
AT5G60790	ABCF1	member of GCN subfamily	2.45168	8.36496e-09
AT2G02390	GSTZ1	Encodes glutathione transferase belonging to the zeta class of GSTs. Naming convention according to Wagner et al. (2002). The protein undergoes spontaneous thiolation following treatment with the oxidant tert-butylhydroperoxide. It functions in vitro as a maleylacetoacetate isomerase and is likely to be involved in tyrosine catabolism.	2.45022	5.49821e-08
AT5G06550	JMJ22	Encodes a HR demethylase that acts as a positive regulator of seed germination in the PHYB-PIL5-SOM pathway.	2.44929	0.00302875
AT5G13200	GER5	Encodes a protein with unknown function that is involved in hormone mediated regulation of seed germination/dormancy.	2.4485	5.63623e-07
AT2G32220		Ribosomal L27e protein family;(source:Araport11)	2.44359	1.55921e-11
AT3G01430		NHL domain protein;(source:Araport11)	2.44343	0.00155609
AT2G24500	FZF	Encodes a C2H2 zinc finger protein FZF.	2.44332	1.57859e-14
AT5G02100	UNE18	Encodes a protein that binds to beta-sitosterol and localizes to the ER. The WFDE motif in ORP3a appears to be important for a direct interaction with PVA12 [Plant VAMP-Associated protein 12]. Mutation of this motif causes ORP3a to relocalize to the Golgi and cytosol. The interaction between PVA12 and ORP3a does not appear to be sterol-dependent.	2.44285	0.00192334
AT5G09440	EXL4	EXORDIUM like 4;(source:Araport11)	2.44206	2.27989e-06
AT1G30620	MUR4	encodes a type-II membrane protein that catalyzes 4-epimerization of UDP-D-Xylose to UDP-L-Arabinose in vitro, the nucleotide sugar used by glycosyltransferases in the arabinosylation of cell wall polysaccharides and wall-resident proteoglycans.	2.43759	2.61386e-05
AT5G02020	SIS	Encodes a protein involved in salt tolerance, names SIS (Salt Induced Serine rich).	2.43631	0.00192666
AT5G19300		methyltransferase C9orf114 protein;(source:Araport11)	2.43623	0.000122871
AT5G62020	HSFB2A	member of Heat Stress Transcription Factor (Hsf) family The mRNA is cell-to-cell mobile.	2.43473	0.000380798
AT4G26150	CGA1	Encodes a member of the GATA factor family of zinc finger transcription factors. Modulate chlorophyll biosynthesis and glutamate synthase (GLU1/Fd-GOGAT) expression.	2.43212	0.000363097
AT5G01600	FER1	Encodes a ferretin protein that is targeted to the chloroplast. Member of a Ferritin gene family. Gene expression is induced in response to iron overload and by nitric oxide. Expression of the gene is downregulated in the presence of paraquat, an inducer of photoxidative stress.	2.432	6.26761e-09
AT3G22660	EBP2	rRNA processing protein-like protein;(source:Araport11)	2.43134	2.59305e-07
AT2G27840	HDT4	Belongs to the plant specific HD2 type proteins; similar to nucleolar Zea mays histone deacetylase; HD2-p39	2.4298	7.08093e-13
AT2G29720	CTF2B	Encodes CTF2B.	2.42973	7.19801e-07
AT3G01820		P-loop containing nucleoside triphosphate hydrolases superfamily protein;(source:Araport11)	2.42834	9.45649e-12
AT4G16957		SUPPRESSOR OF, CONSTITUTIVE protein;(source:Araport11)	2.42481	8.66442e-05
AT3G50800		hypothetical protein;(source:Araport11)	2.42418	0.00139149
AT2G29530	TIM10	Encodes a small zinc finger-like protein that is a component of the mitochondrial protein import apparatus. Together with AtTIM9, AtTIM10 is non-redundantly essential for maintaining mitochondrial function of early embryo proper cells and endosperm free-nuclei.	2.42236	1.74053e-11
AT2G27310		F-box family protein;(source:Araport11)	2.42083	2.32814e-08
AT2G05380	GRP3S	glycine-rich protein 3 short isoform (GRP3S) mRNA, complete The mRNA is cell-to-cell mobile.	2.4188	1.58675e-08
AT1G57990	PUP18	Member of a family of proteins related to PUP1, a purine transporter. May be involved in the transport of purine and purine derivatives such as cytokinins, across the plasma membrane.	2.41783	6.12935e-10
AT3G23120	RLP38	receptor like protein 38;(source:Araport11)	2.41374	0.000594487
AT5G48240		Rrp15p protein;(source:Araport11)	2.4081	2.21364e-06
AT4G25630	FIB2	encodes a fibrillarin, a key nucleolar protein in eukaryotes which associates with box C/D small nucleolar RNAs (snoRNAs) directing 2'-O-ribose methylation of the rRNA. This gene also encodes a novel box C/D snoRNA, U60.2f in its fifth intron that accumulates in seedlings and that their targeted residue on the 25 S rRNA is methylated. The mRNA is cell-to-cell mobile.	2.40798	2.23583e-08
AT1G47480		alpha/beta-Hydrolases superfamily protein;(source:Araport11)	2.40655	0.00245873
AT3G25610	ALA10	Encodes aminophospholipid ATPase10 (ALA10), a P4-type ATPase flippase that internalizes exogenous phospholipids across the plasma membrane.	2.40559	0.000443849
AT4G03420		hypothetical protein (DUF789);(source:Araport11)	2.39864	1.48042e-07
AT2G24600		Ankyrin repeat family protein;(source:Araport11)	2.39851	3.20344e-05
AT1G54120		hypothetical protein;(source:Araport11)	2.39792	1.06194e-06
AT1G62300	WRKY6	Encodes a transcription factor WRKY6. Regulates Phosphate1 (Pho1) expression in response to low phosphate (Pi) stress.	2.39438	0.00151022
AT2G46500	PI4K GAMMA 4	Phosphoinositide kinase which undergo autophosphorylation and phosphorylate serine/threonine residues of protein substrates. Contains phosphoinositide 3/4-kinase and ubiquitin-like domains. Phosphorylates PUFD1 and RPN10 in vitro.	2.39197	2.52016e-09
AT4G10040	CYTC-2	Encodes cytochrome c. Promoter directs preferential expression in vascular tissues of cotyledons, leaves, roots, and hypocotyls, and in anthers.	2.39083	1.49958e-11
AT3G03060		P-loop containing nucleoside triphosphate hydrolases superfamily protein;(source:Araport11)	2.38965	2.08031e-05
AT5G34871		other_RNA;(source:Araport11)	2.38918	1.11617e-11
AT3G02190		Ribosomal protein L39 family protein;(source:Araport11)	2.38806	7.509e-13
AT2G03820	NMD3	Encodes a protein involved in the nuclear export of the 60S ribosomal subunit and formation of the secondary cell wall.	2.38787	7.57565e-12
AT5G27830		folate receptor family protein;(source:Araport11)	2.38772	1.06141e-05
AT1G72940		Toll-Interleukin-Resistance (TIR) domain-containing protein;(source:Araport11)	2.38738	7.73491e-10
AT1G08220		ATPase complex subunit;(source:Araport11)	2.38582	0.00016091
AT2G30360	SIP4	Encodes a SOS2-like protein kinase that is a member of the CBL-interacting protein kinase family.Loss of function mutants show a decrease in sensitivity to high pH.Phosphorylates AHA2, a plasma membrane H+ ATPase.This phosphorylation appears to regulate the activity of the proton transporter.	2.38525	5.98779e-05
AT3G22850		aluminum induced protein with YGL and LRDR motifs;(source:Araport11)	2.38518	3.6212e-11
AT3G49120	PRXCB	Class III peroxidase Perx34. Expressed in roots, leaves and stems. Located in the cell wall. Involved in cell elongation. Expression activated by light. May play a role in generating H2O2 during defense response. The mRNA is cell-to-cell mobile.	2.3841	2.77555e-07
AT3G48090	EDS1	Component of R gene-mediated disease resistance in Arabidopsis thaliana with homology to eukaryotic lipases.	2.38208	1.03618e-08
AT1G33560	ADR1	Encodes a NBS-LRR disease resistance protein that possesses N-terminal kinase subdomains. Activation tagged mutant of ADR1 showed elevated levels of SA and reactive oxygen species in addition to number of defense gene transcripts. Exhibits resistance to number of microbial pathogens.	2.37977	1.01919e-05
AT3G56030		Tetratricopeptide repeat (TPR)-like superfamily protein;(source:Araport11)	2.37568	0.000369166
AT1G15430		hypothetical protein (DUF1644);(source:Araport11)	2.3746	6.91922e-05
AT1G76680	OPR1	Encodes a member of an alpha/beta barrel fold family of FMN-containing oxidoreductases. One of the closely related 12-oxophytodienoic acid reductases. This enzyme is not expected to participate in jasmonic acid biosynthesis because during in vitro assays, it shows very little activity with the naturally occurring OPDA isomer. Shows activity towards 2,4,6-trinitrotoluene. Expressed predominately i…	2.37431	6.53076e-07
AT4G21400	CRK28	Encodes a cysteine-rich receptor-like protein kinase.	2.37345	0.000937399
AT2G37510		RNA-binding (RRM/RBD/RNP motifs) family protein;(source:Araport11)	2.37205	2.47934e-05
AT5G59980	GAF1	Encodes a predicted protein subunit of RNases P/MRP that plays a role in female gametophyte development and male competence.	2.36977	0.00987304
AT1G02690	IMPA-6	Putative importin alpha isoform. When overexpressed can rescue the impa-4 decreased transformation susceptibility phenotype.	2.36548	0.00310935
AT3G52190	PHF1	Encodes a plant specific protein structurally related to the SEC12 proteins of the early secretory pathway. Mutation of PHF1 impairs Pi transport. Expression was detected in all tissues, and was induced by Pi starvation. Localized in endoplasmic reticulum (ER), and mutation of PHF1 resulted in ER retention and reduced accumulation of the plasma membrane PHT1;1 transporter. Its expression is respo…	2.36527	2.49558e-07
AT1G03340		hypothetical protein;(source:Araport11)	2.36453	0.00942444
AT3G55880	SUE4	A gain-of-function mutant of SUE4 exhibited improved low sulphur tolerance.	2.36339	1.94446e-06
AT2G37710	LECRK-IV.1	Induced in response to Salicylic acid. The mRNA is cell-to-cell mobile.	2.36229	5.04037e-13
AT3G11010	RLP34	receptor like protein 34;(source:Araport11)	2.36088	2.99484e-09
AT1G07520		GRAS family transcription factor;(source:Araport11)	2.36053	2.1939e-05
AT1G34750		Protein phosphatase 2C family protein;(source:Araport11)	2.35962	2.42274e-13
AT4G02330	ATPMEPCRB	Encodes a pectin methylesterase that is sensitive to chilling stress and brassinosteroid regulation.	2.35818	0.000186577
AT3G25020	RLP42	receptor like protein 42;(source:Araport11)	2.35567	2.32077e-08
AT5G53120	SPDS3	encodes a novel spermine synthase and is a paralog of previously characterized spermidine synthases, SPDS1 and SPDS2. SPDS3 forms heterodimers with SDPS2, which in turn forms heterodimers with SDPS1 in vivo. The gene does not complement speDelta3 deficiency of spermidine synthase in yeast but DOES complement speDelta4 deficiency.	2.35448	2.20975e-06
AT1G12210	RFL1	RFL1 has high sequence similarity to the adjacent disease resistance (R) gene RPS5.	2.35427	0.000598468
AT3G05580	TOPP9	Calcineurin-like metallo-phosphoesterase superfamily protein;(source:Araport11)	2.35283	0.000147934
AT2G44290		Bifunctional inhibitor/lipid-transfer protein/seed storage 2S albumin superfamily protein;(source:Araport11)	2.35142	4.33281e-12
AT1G23100		GroES-like family protein;(source:Araport11)	2.3499	1.40646e-09
AT5G56630	PFK7	phosphofructokinase 7;(source:Araport11)	2.34907	4.9804e-05
AT1G65030		This gene is predicted to encode a protein with a DWD motif. It can bind to DDB1a in Y2H assays, and DDB1b in co-IP assays, and may be involved in the formation of a CUL4-based E3 ubiquitin ligase	2.34766	2.86222e-07
AT2G21500		RING/U-box superfamily protein;(source:Araport11)	2.34621	0.000612388
AT3G58270		phospholipase-like protein (PEARLI 4) with TRAF-like domain protein;(source:Araport11)	2.34606	0.000339762
AT3G60980		Tetratricopeptide repeat (TPR)-like superfamily protein;(source:Araport11)	2.34458	0.00036034
AT3G04770	RPSAb	40s ribosomal protein SA B;(source:Araport11)	2.34421	3.94468e-06
AT3G55980	SZF1	salt-inducible zinc finger 1;(source:Araport11)	2.33984	4.29291e-07
AT1G67060		peptidase M50B-like protein;(source:Araport11)	2.33679	8.24233e-11
AT1G78930		Mitochondrial transcription termination factor family protein;(source:Araport11)	2.33338	0.000729628
AT4G23010	UTR2	UDP-galactose transporter 2;(source:Araport11)	2.33287	1.77007e-09
AT1G13470		hypothetical protein (DUF1262);(source:Araport11)	2.33028	4.49566e-14
AT5G26180	NSUN5	S-adenosyl-L-methionine-dependent methyltransferases superfamily protein;(source:Araport11)	2.32972	5.42065e-06
AT3G03610		ELMO/CED-12 family protein;(source:Araport11)	2.32936	0.000171653
AT4G38940		Galactose oxidase/kelch repeat superfamily protein;(source:Araport11)	2.32744	1.47965e-07
AT1G66580	SAG24	senescence associated gene 24;(source:Araport11)	2.32369	3.25884e-13
AT2G05518		other_RNA;(source:Araport11)	2.3225	0.000548583
AT5G10380	RING1	Encodes a RING finger domain protein with E3 ligase activity that is localized to the lipid rafts of the plasma membrane. Expression is increased in response to fungal pathogen. May be involved in regulation of programmed cell death by facilitating degredation of regulation of PDC activators. The mRNA is cell-to-cell mobile.	2.32176	2.86447e-05
AT1G31835		hypothetical protein;(source:Araport11)	2.32166	8.73218e-07
AT4G15770		RNA binding protein;(source:Araport11)	2.31848	1.27764e-08
AT3G11820	SYP121	Encodes a syntaxin localized at the plasma membrane (SYR1, Syntaxin Related Protein 1, also known as SYP121, PENETRATION1/PEN1). SYR1/PEN1 is a member of the SNARE superfamily proteins. SNARE proteins are involved in cell signaling, vesicle traffic, growth and development. SYR1/PEN1 functions in positioning anchoring of the KAT1 K+ channel protein at the plasma membrane. Transcription is upregula…	2.31768	1.81852e-10
AT3G57480		zinc finger (C2H2 type, AN1-like) family protein;(source:Araport11)	2.31328	6.47656e-05
AT3G08720	S6K2	Encodes a ribosomal-protein S6 kinase. Gene expression is induced by cold and salt (NaCl). Activation of AtS6k is regulated by 1-naphthylacetic acid and kinetin, at least in part, via a lipid kinase-dependent pathway. Phosphorylates specifically mammalian and plant S6 at 25 degrees C but not at 37 degrees C. Involved in translational up-regulation of ribosomal proteins.	2.30958	0.00901545
AT3G12860		NOP56-like pre RNA processing ribonucleoprotein;(source:Araport11)	2.30934	2.92739e-05
AT4G26060		Ribosomal protein L18ae family;(source:Araport11)	2.30746	9.64958e-07
AT2G36930		zinc finger (C2H2 type) family protein;(source:Araport11)	2.30705	2.14642e-05
AT2G44860		Ribosomal protein L24e family protein;(source:Araport11)	2.30655	1.13912e-11
AT2G04430	NUDT5	nudix hydrolase homolog 5;(source:Araport11)	2.30452	3.47361e-06
AT5G51070	ERD1	ATP-dependent Clp protease regulatory subunit The mRNA is cell-to-cell mobile.	2.30339	4.75358e-05
AT1G13210	ACA.l	autoinhibited Ca2+/ATPase II;(source:Araport11)	2.30264	5.37384e-08
AT1G26800		RING/U-box superfamily protein;(source:Araport11)	2.30119	2.5041e-07
AT1G75170		Sec14p-like phosphatidylinositol transfer family protein;(source:Araport11)	2.30108	0.000505862
AT4G26910		Dihydrolipoamide succinyltransferase;(source:Araport11)	2.29954	4.33039e-08
AT1G15420	PCP1	Encodes a novel plant specific protein that is co-expressed with components of pre-rRNA processing complex. Co-localizes with NuGWD1 and SWA1.	2.29737	3.27058e-09
AT5G19440		similar to Eucalyptus gunnii alcohol dehydrogenase of unknown physiological function (GI:1143445), apple tree, PIR:T16995; NOT a cinnamyl-alcohol dehydrogenase	2.29639	0.000370281
AT3G66654		Cyclophilin-like peptidyl-prolyl cis-trans isomerase family protein;(source:Araport11)	2.29627	4.51701e-09
AT3G60690	SAUR59	SAUR-like auxin-responsive protein family;(source:Araport11)	2.28982	2.54634e-11
AT2G30140	UGT87A2	Encodes a putative glycosyltransferase. Regulates flowering time via FLOWERING LOCUS C.	2.28868	3.28023e-10
AT3G15770		hypothetical protein;(source:Araport11)	2.28699	1.50648e-05
AT1G09560	GLP5	Encodes a plasodesmata-located protein involved in regulating primary root growth by controlling phloem-mediated allocation of resources between the primary and lateral root meristems. The mRNA is cell-to-cell mobile.	2.28628	1.21689e-09
AT1G45231	TGS1	Encodes a trimethylguanosine synthase that is required for chilling tolerance. tgs1 mutant have a striking chilling sensitive phenotype in which leaf and flower development are dramatically disrupted after long-term chilling treatment.	2.27846	0.000311896
AT2G19640	ASHR2	ASH1-related protein 2;(source:Araport11)	2.27595	4.23616e-05
AT5G04720	ADR1-L2	Encodes a member of the ADR1 family nucleotide-binding leucine-rich repeat (NB-LRR) immune receptors. The mRNA is cell-to-cell mobile.	2.27474	8.11314e-09
AT1G19180	JAZ1	JAZ1 is a nuclear-localized protein involved in jasmonate signaling. JAZ1 transcript levels rise in response to a jasmonate stimulus. JAZ1 can interact with the COI1 F-box subunit of an SCF E3 ubiquitin ligase in a yeast-two-hybrid assay only in the presence of jasmonate-isoleucine (JA-ILE) or coronatine. Application of jasmonate methyl ester to Arabidopsis roots reduces the levels of a JAZ1:GUS …	2.27465	0.00021463
AT5G52380		VASCULAR-RELATED NAC-DOMAIN 6;(source:Araport11)	2.2734	0.000343087
AT2G47020		Peptide chain release factor 1;(source:Araport11)	2.27315	0.00227945
AT2G44080	ARL	Encodes ARL, a gene similar to ARGOS involved in cell expansion-dependent organ growth. Upregulated by brassinosteroid. Acts downstream of BRI1. The mRNA is cell-to-cell mobile.	2.26946	2.36506e-07
AT2G32680	RLP23	receptor like protein 23;(source:Araport11)	2.26925	5.78986e-12
[truncated: 3,279 more rows]

## Sheet: Expanding_D8
Supplementary Data S1 (continued) | List of genes differentially expressed during magnesium deficiency in Arabidopsis thaliana.
[truncated: 6,627 more rows]

## Sheet: Root_D3
Supplementary Data S1 (continued) | List of genes differentially expressed during magnesium deficiency in Arabidopsis thaliana.
[truncated: 685 more rows]
