# Supplementary material for: Short-Term Magnesium Deficiency Triggers Nutrient Retranslocation in Arabidopsis thaliana
Source: Front Plant Sci. 2020 Jun 4;11:563. doi: 10.3389/fpls.2020.00563 (PMC7287120; doi:10.3389/fpls.2020.00563)
Supplement: Supplementary file 2 [file Data_Sheet_2.XLSX]

## Sheet: Mature_D3
Supplementary Data S2 | List of gene ontology terms enriched in the set of genes differentially expressed during magnesium deficiency in Arabidopsis thaliana.
No gene ontology (GO) term was enriched in the set of either up-regulated or down-regulated genes in mature leaves on day 3 of Mg deficiency treatment.

## Sheet: Mature_D5
Supplementary Data S2 (continued) | List of gene ontology terms enriched in the set of genes differentially expressed during magnesium deficiency in Arabidopsis thaliana.
List of gene ontology (GO) terms enriched in the set of up-regulated genes in mature leaves on day 5 of Mg deficiency treatment.
Enriched GO terms	The number of genes		Fold enrichment	False discovery rate
	In GO term	In DEGs
photosynthesis, light harvesting in photosystem I (GO:0009768)	23	6	34.34	0.000394
photosynthesis, light harvesting (GO:0009765)	44	6	17.95	0.00579
response to abiotic stimulus (GO:0009628)	1838	32	2.29	0.0148
response to stimulus (GO:0050896)	4877	62	1.67	0.0114
Supplementary Data S2 (continued) | List of gene ontology terms enriched in the set of genes differentially expressed during magnesium deficiency in Arabidopsis thaliana.
List of gene ontology (GO) terms enriched in the set of down-regulated genes in mature leaves on day 5 of Mg deficiency treatment.
Enriched GO terms	The number of genes		Fold enrichment	False discovery rate
	In GO term	In DEGs
endoplasmic reticulum unfolded protein response (GO:0030968)	16	5	30.59	0.000799
cellular response to unfolded protein (GO:0034620)	30	5	16.31	0.00777
response to unfolded protein (GO:0006986)	30	5	16.31	0.00738
response to endoplasmic reticulum stress (GO:0034976)	65	8	12.05	0.000382
cellular response to topologically incorrect protein (GO:0035967)	45	5	10.88	0.0341
response to topologically incorrect protein (GO:0035966)	49	5	9.99	0.0456
defense response to fungus (GO:0050832)	232	15	6.33	6.55e-05
response to fungus (GO:0009620)	302	16	5.19	0.000115
response to toxic substance (GO:0009636)	188	9	4.69	0.0409
defense response to bacterium (GO:0042742)	360	17	4.62	0.000196
regulation of defense response (GO:0031347)	222	10	4.41	0.0328
response to antibiotic (GO:0046677)	270	11	3.99	0.0341
response to bacterium (GO:0009617)	444	18	3.97	0.000546
defense response to other organism (GO:0098542)	636	25	3.85	4.15e-05
innate immune response (GO:0045087)	287	11	3.75	0.0469
response to oxidative stress (GO:0006979)	383	14	3.58	0.0151
response to drug (GO:0042493)	504	18	3.5	0.00259
response to external biotic stimulus (GO:0043207)	896	29	3.17	8.2e-05
response to other organism (GO:0051707)	896	29	3.17	6.56e-05
response to biotic stimulus (GO:0009607)	905	29	3.14	6.73e-05
defense response (GO:0006952)	1049	31	2.89	0.000112
response to external stimulus (GO:0009605)	1235	33	2.62	0.000278
multi-organism process (GO:0051704)	1214	30	2.42	0.00361
response to organic substance (GO:0010033)	1682	37	2.15	0.00355
response to oxygen-containing compound (GO:1901700)	1379	30	2.13	0.0339
response to stress (GO:0006950)	2782	60	2.11	5.57e-05
response to chemical (GO:0042221)	2399	47	1.92	0.00343
response to stimulus (GO:0050896)	4877	79	1.59	0.00248

## Sheet: Mature_D8
Supplementary Data S2 (continued) | List of gene ontology terms enriched in the set of genes differentially expressed during magnesium deficiency in Arabidopsis thaliana.
List of gene ontology (GO) terms enriched in the set of up-regulated genes in mature leaves on day 8 of Mg deficiency treatment.
Enriched GO terms	The number of genes		Fold enrichment	False discovery rate
	In GO term	In DEGs
response to herbivore (GO:0080027)	9	4	13.43	0.0487
cellular response to hypoxia (GO:0071456)	20	7	10.57	0.00288
cellular response to oxygen levels (GO:0071453)	22	7	9.61	0.00428
cellular response to decreased oxygen levels (GO:0036294)	22	7	9.61	0.00417
response to molecule of fungal origin (GO:0002238)	16	5	9.44	0.0391
toxin catabolic process (GO:0009407)	40	12	9.06	2.42e-05
cellular response to UV (GO:0034644)	17	5	8.88	0.0471
toxin metabolic process (GO:0009404)	62	16	7.8	1.45e-06
response to ozone (GO:0010193)	31	8	7.8	0.00434
glutathione metabolic process (GO:0006749)	46	11	7.22	0.000344
detoxification (GO:0098754)	75	15	6.04	4.88e-05
cellular response to antibiotic (GO:0071236)	55	10	5.49	0.00558
response to oomycetes (GO:0002239)	70	12	5.18	0.00202
response to hypoxia (GO:0001666)	53	9	5.13	0.0169
response to decreased oxygen levels (GO:0036293)	58	9	4.69	0.0276
response to oxygen levels (GO:0070482)	59	9	4.61	0.0304
response to UV-B (GO:0010224)	63	9	4.32	0.0412
ribosomal large subunit biogenesis (GO:0042273)	91	12	3.98	0.0141
leaf senescence (GO:0010150)	91	12	3.98	0.0138
response to reactive oxygen species (GO:0000302)	160	21	3.96	0.000102
regulation of response to biotic stimulus (GO:0002831)	84	11	3.96	0.0238
plant organ senescence (GO:0090693)	94	12	3.86	0.0171
response to toxic substance (GO:0009636)	190	24	3.82	3.57e-05
cellular response to drug (GO:0035690)	80	10	3.78	0.0491
regulation of innate immune response (GO:0045088)	104	13	3.78	0.0126
regulation of response to external stimulus (GO:0032101)	88	11	3.78	0.0314
positive regulation of defense response (GO:0031349)	90	11	3.69	0.0351
response to salicylic acid (GO:0009751)	173	21	3.67	0.000282
response to antibiotic (GO:0046677)	271	32	3.57	1.71e-06
regulation of immune response (GO:0050776)	111	13	3.54	0.0193
cellular modified amino acid metabolic process (GO:0006575)	104	12	3.49	0.0323
regulation of immune system process (GO:0002682)	124	14	3.41	0.0166
aging (GO:0007568)	136	15	3.33	0.0134
response to chitin (GO:0010200)	121	13	3.25	0.0344
regulation of defense response (GO:0031347)	225	24	3.22	0.00035
response to oxidative stress (GO:0006979)	393	39	3	2.8e-06
response to drug (GO:0042493)	508	49	2.91	1.19e-07
secondary metabolic process (GO:0019748)	270	26	2.91	0.00067
response to bacterium (GO:0009617)	447	43	2.91	1.41e-06
response to fungus (GO:0009620)	304	29	2.88	0.000274
ribosome biogenesis (GO:0042254)	367	34	2.8	7.74e-05
response to wounding (GO:0009611)	196	18	2.77	0.0209
defense response to fungus (GO:0050832)	234	21	2.71	0.0108
defense response to bacterium (GO:0042742)	362	32	2.67	0.000342
regulation of response to stress (GO:0080134)	327	28	2.59	0.00209
response to external biotic stimulus (GO:0043207)	900	77	2.58	1.21e-09
response to other organism (GO:0051707)	900	77	2.58	6.07e-10
defense response to other organism (GO:0098542)	644	55	2.58	5.55e-07
response to biotic stimulus (GO:0009607)	908	77	2.56	9.26e-10
peptide metabolic process (GO:0006518)	599	49	2.47	1.36e-05
ribonucleoprotein complex biogenesis (GO:0022613)	442	36	2.46	0.000432
response to organic cyclic compound (GO:0014070)	288	23	2.41	0.0236
immune response (GO:0006955)	299	23	2.32	0.0312
defense response (GO:0006952)	1054	80	2.29	1.91e-08
innate immune response (GO:0045087)	293	22	2.27	0.049
immune system process (GO:0002376)	347	26	2.26	0.0258
response to external stimulus (GO:0009605)	1237	92	2.25	2.26e-09
translation (GO:0006412)	528	38	2.17	0.00424
peptide biosynthetic process (GO:0043043)	532	38	2.16	0.00424
cellular amide metabolic process (GO:0043603)	721	50	2.09	0.000544
multi-organism process (GO:0051704)	1211	80	2	4.3e-06
amide biosynthetic process (GO:0043604)	593	39	1.99	0.0139
response to acid chemical (GO:0001101)	1013	65	1.94	0.000267
response to oxygen-containing compound (GO:1901700)	1376	84	1.84	4.95e-05
response to stress (GO:0006950)	2774	160	1.74	2.79e-09
response to chemical (GO:0042221)	2387	124	1.57	0.000182
response to abiotic stimulus (GO:0009628)	1826	92	1.52	0.0118
response to stimulus (GO:0050896)	4825	241	1.51	2.56e-09
cellular response to stimulus (GO:0051716)	2133	100	1.42	0.045
Supplementary Data S2 (continued) | List of gene ontology terms enriched in the set of genes differentially expressed during magnesium deficiency in Arabidopsis thaliana.
No gene ontology (GO) term was enriched in the set of down-regulated genes in mature leaves on day 8 of Mg deficiency treatment.

## Sheet: Expanding_D3
Supplementary Data S2 (continued) | List of gene ontology terms enriched in the set of genes differentially expressed during magnesium deficiency in Arabidopsis thaliana.
List of gene ontology (GO) terms enriched in the set of up-regulated genes in expanding leaves on day 3 of Mg deficiency treatment.
Enriched GO terms	The number of genes		Fold enrichment	False discovery rate
	In GO term	In DEGs
regulation of systemic acquired resistance (GO:0010112)	19	6	19.98	0.000433
response to insect (GO:0009625)	26	5	12.17	0.0127
toxin catabolic process (GO:0009407)	39	7	11.36	0.00131
systemic acquired resistance (GO:0009627)	54	8	9.38	0.0011
detoxification (GO:0098754)	72	10	8.79	0.000157
glutathione metabolic process (GO:0006749)	45	6	8.44	0.0157
toxin metabolic process (GO:0009404)	61	8	8.3	0.00215
response to oomycetes (GO:0002239)	68	8	7.45	0.0038
positive regulation of innate immune response (GO:0045089)	60	7	7.38	0.0106
positive regulation of immune response (GO:0050778)	63	7	7.03	0.0132
positive regulation of immune system process (GO:0002684)	63	7	7.03	0.0129
regulation of innate immune response (GO:0045088)	100	11	6.96	0.000323
response to toxic substance (GO:0009636)	184	20	6.88	3.6e-08
positive regulation of defense response (GO:0031349)	85	9	6.7	0.0027
regulation of immune response (GO:0050776)	107	11	6.51	0.000525
plant-type hypersensitive response (GO:0009626)	69	7	6.42	0.0197
host programmed cell death induced by symbiont (GO:0034050)	70	7	6.33	0.0206
leaf senescence (GO:0010150)	85	8	5.96	0.0128
regulation of immune system process (GO:0002682)	120	11	5.8	0.00135
plant organ senescence (GO:0090693)	89	8	5.69	0.0155
cellular response to drug (GO:0035690)	80	7	5.54	0.0395
programmed cell death (GO:0012501)	94	8	5.39	0.0208
response to salicylic acid (GO:0009751)	174	14	5.09	0.000371
defense response, incompatible interaction (GO:0009814)	154	12	4.93	0.00211
response to reactive oxygen species (GO:0000302)	156	12	4.87	0.00231
response to bacterium (GO:0009617)	432	33	4.83	2.15e-10
innate immune response (GO:0045087)	282	20	4.49	2.21e-05
response to antibiotic (GO:0046677)	269	19	4.47	4.05e-05
response to external biotic stimulus (GO:0043207)	887	62	4.42	1.36e-18
response to other organism (GO:0051707)	887	62	4.42	6.8e-19
aging (GO:0007568)	129	9	4.42	0.0315
immune response (GO:0006955)	288	20	4.39	2.57e-05
response to biotic stimulus (GO:0009607)	894	62	4.39	6.64e-19
defense response to other organism (GO:0098542)	630	42	4.22	1.02e-11
immune system process (GO:0002376)	335	22	4.16	1.84e-05
defense response to bacterium (GO:0042742)	352	23	4.14	1.05e-05
defense response to fungus (GO:0050832)	231	15	4.11	0.00149
response to fungus (GO:0009620)	299	19	4.02	0.000169
regulation of defense response (GO:0031347)	224	14	3.96	0.00384
response to oxidative stress (GO:0006979)	372	23	3.91	2.12e-05
response to external stimulus (GO:0009605)	1227	70	3.61	2.09e-17
positive regulation of response to stimulus (GO:0048584)	215	12	3.53	0.0249
secondary metabolic process (GO:0019748)	271	15	3.5	0.00654
response to organic cyclic compound (GO:0014070)	296	16	3.42	0.00505
response to drug (GO:0042493)	500	27	3.42	2.21e-05
defense response (GO:0006952)	1041	55	3.34	7.28e-12
multi-organism process (GO:0051704)	1218	62	3.22	6.18e-13
regulation of response to stress (GO:0080134)	331	15	2.87	0.0353
response to oxygen-containing compound (GO:1901700)	1375	51	2.35	8.97e-06
cellular response to stress (GO:0033554)	815	30	2.33	0.0039
response to stress (GO:0006950)	2764	101	2.31	2.32e-13
response to inorganic substance (GO:0010035)	830	29	2.21	0.0123
response to acid chemical (GO:0001101)	1016	34	2.12	0.00722
response to chemical (GO:0042221)	2393	80	2.12	3.88e-08
response to stimulus (GO:0050896)	4883	139	1.8	2.25e-11
response to organic substance (GO:0010033)	1681	46	1.73	0.032
cellular response to stimulus (GO:0051716)	2179	57	1.66	0.019
Supplementary Data S2 (continued) | List of gene ontology terms enriched in the set of genes differentially expressed during magnesium deficiency in Arabidopsis thaliana.
List of gene ontology (GO) terms enriched in the set of down-regulated genes in expanding leaves on day 3 of Mg deficiency treatment.
Enriched GO terms	The number of genes		Fold enrichment	False discovery rate
	In GO term	In DEGs
hydrogen peroxide transmembrane transport (GO:0080170)	6	3	64.8	0.0259
antibiotic transport (GO:0042891)	9	3	43.2	0.0411
photosynthesis, light harvesting in photosystem I (GO:0009768)	24	5	27	0.0146
water transport (GO:0006833)	25	5	25.92	0.00872
fluid transport (GO:0042044)	25	5	25.92	0.00581
photosynthesis, light harvesting (GO:0009765)	45	5	14.4	0.0255
multidimensional cell growth (GO:0009825)	46	5	14.09	0.023
response to water deprivation (GO:0009414)	308	12	5.05	0.00976
response to water (GO:0009415)	313	12	4.97	0.00914
response to inorganic substance (GO:0010035)	830	19	2.97	0.0221
response to acid chemical (GO:0001101)	1016	21	2.68	0.0246
response to abiotic stimulus (GO:0009628)	1835	32	2.26	0.0144
response to chemical (GO:0042221)	2393	36	1.95	0.0399

## Sheet: Expanding_D5
Supplementary Data S2 (continued) | List of gene ontology terms enriched in the set of genes differentially expressed during magnesium deficiency in Arabidopsis thaliana.
List of gene ontology (GO) terms enriched in the set of up-regulated genes in expanding leaves on day 5 of Mg deficiency treatment.
Enriched GO terms	The number of genes		Fold enrichment	False discovery rate
	In GO term	In DEGs
cellular response to hypoxia (GO:0071456)	18	15	6.43	7.79e-05
snoRNA 3'-end processing (GO:0031126)	11	9	6.31	0.00684
cellular response to oxygen levels (GO:0071453)	20	15	5.79	0.000173
cellular response to decreased oxygen levels (GO:0036294)	20	15	5.79	0.000171
maturation of LSU-rRNA from tricistronic rRNA transcript (GO:0000463)	15	10	5.14	0.00954
maturation of LSU-rRNA (GO:0000470)	30	19	4.89	6.36e-05
maturation of SSU-rRNA (GO:0030490)	48	30	4.82	9.13e-08
snoRNA metabolic process (GO:0016074)	16	10	4.82	0.0137
mitochondrial electron transport, ubiquinol to cytochrome c (GO:0006122)	13	8	4.75	0.0472
maturation of SSU-rRNA from tricistronic rRNA transcript (GO:0000462)	38	23	4.67	1.01e-05
response to molecule of fungal origin (GO:0002238)	15	9	4.63	0.0297
snoRNA processing (GO:0043144)	15	9	4.63	0.0295
ribosomal small subunit biogenesis (GO:0042274)	75	45	4.63	2.16e-11
response to chitin (GO:0010200)	122	72	4.55	3.99e-18
ribosomal small subunit assembly (GO:0000028)	29	17	4.52	0.000394
protein import into mitochondrial matrix (GO:0030150)	24	14	4.5	0.00221
ribosomal large subunit biogenesis (GO:0042273)	91	51	4.32	4.27e-12
cleavage involved in rRNA processing (GO:0000469)	20	11	4.24	0.0153
ribosome assembly (GO:0042255)	75	40	4.11	6.43e-09
ribosomal large subunit assembly (GO:0000027)	40	21	4.05	0.000144
snRNA metabolic process (GO:0016073)	21	11	4.04	0.02
ncRNA 3'-end processing (GO:0043628)	32	16	3.86	0.00245
salicylic acid mediated signaling pathway (GO:0009863)	34	17	3.86	0.00167
abscission (GO:0009838)	23	11	3.69	0.0327
response to hypoxia (GO:0001666)	53	25	3.64	7.89e-05
systemic acquired resistance (GO:0009627)	58	27	3.59	4.1e-05
induced systemic resistance (GO:0009682)	28	13	3.58	0.0163
ribosome biogenesis (GO:0042254)	369	168	3.51	5.18e-32
cellular response to salicylic acid stimulus (GO:0071446)	42	19	3.49	0.00169
rRNA modification (GO:0000154)	29	13	3.46	0.0205
rRNA processing (GO:0006364)	212	95	3.46	8.8e-18
cellular response to antibiotic (GO:0071236)	54	24	3.43	0.000251
response to decreased oxygen levels (GO:0036293)	59	26	3.4	0.000127
rRNA metabolic process (GO:0016072)	219	96	3.38	1.72e-17
response to molecule of bacterial origin (GO:0002237)	30	13	3.34	0.026
response to oxygen levels (GO:0070482)	60	26	3.34	0.000153
activation of immune response (GO:0002253)	44	19	3.33	0.00249
activation of innate immune response (GO:0002218)	44	19	3.33	0.00247
protein targeting to mitochondrion (GO:0006626)	56	24	3.31	0.000401
protein localization to mitochondrion (GO:0070585)	56	24	3.31	0.000397
establishment of protein localization to mitochondrion (GO:0072655)	56	24	3.31	0.000393
response to oomycetes (GO:0002239)	64	27	3.25	0.000149
calcium-mediated signaling (GO:0019722)	36	15	3.21	0.0153
response to organonitrogen compound (GO:0010243)	209	87	3.21	9.3e-15
defense response to bacterium, incompatible interaction (GO:0009816)	41	17	3.2	0.00738
regulation of defense response to bacterium (GO:1900424)	37	15	3.13	0.019
RNA phosphodiester bond hydrolysis (GO:0090501)	37	15	3.13	0.0189
ribonucleoprotein complex biogenesis (GO:0022613)	447	181	3.12	7.99e-30
negative regulation of defense response (GO:0031348)	52	21	3.12	0.00233
positive regulation of defense response (GO:0031349)	90	35	3	4.78e-05
regulation of innate immune response (GO:0045088)	103	40	3	8.17e-06
regulation of response to biotic stimulus (GO:0002831)	85	33	3	6.25e-05
regulation of response to external stimulus (GO:0032101)	88	34	2.98	7.19e-05
RNA 3'-end processing (GO:0031123)	61	23	2.91	0.00239
second-messenger-mediated signaling (GO:0019932)	40	15	2.89	0.0328
positive regulation of innate immune response (GO:0045089)	64	24	2.89	0.0027
positive regulation of immune response (GO:0050778)	67	25	2.88	0.00211
positive regulation of immune system process (GO:0002684)	67	25	2.88	0.00209
regulation of immune response (GO:0050776)	110	41	2.88	1e-05
response to nitrogen compound (GO:1901698)	250	93	2.87	3.02e-13
cellular response to drug (GO:0035690)	78	29	2.87	0.000527
defense response to oomycetes (GO:0002229)	46	17	2.85	0.0194
mitochondrial transmembrane transport (GO:1990542)	60	22	2.83	0.00581
regulation of immune system process (GO:0002682)	123	44	2.76	1.05e-05
response to hydrogen peroxide (GO:0042542)	73	26	2.75	0.00215
plant-type hypersensitive response (GO:0009626)	68	24	2.72	0.00407
ncRNA processing (GO:0034470)	310	108	2.69	4.27e-14
host programmed cell death induced by symbiont (GO:0034050)	69	24	2.68	0.00461
response to drug (GO:0042493)	507	176	2.68	8.05e-23
cytoplasmic translation (GO:0002181)	49	17	2.68	0.0409
ribonucleoprotein complex assembly (GO:0022618)	156	54	2.67	1.18e-06
jasmonic acid mediated signaling pathway (GO:0009867)	52	18	2.67	0.0305
cellular response to jasmonic acid stimulus (GO:0071395)	55	19	2.67	0.0224
response to salicylic acid (GO:0009751)	166	57	2.65	5.16e-07
translation (GO:0006412)	535	182	2.62	7.21e-23
toxin metabolic process (GO:0009404)	62	21	2.61	0.0143
peptide biosynthetic process (GO:0043043)	539	182	2.61	1.16e-22
response to antibiotic (GO:0046677)	265	89	2.59	1.1e-10
defense response, incompatible interaction (GO:0009814)	158	53	2.59	2.96e-06
programmed cell death (GO:0012501)	93	31	2.57	0.00136
ribonucleoprotein complex subunit organization (GO:0071826)	164	54	2.54	4.28e-06
peptide metabolic process (GO:0006518)	606	199	2.53	1.68e-23
protein transmembrane import into intracellular organelle (GO:0044743)	58	19	2.53	0.0322
regulation of defense response (GO:0031347)	229	75	2.53	1.27e-08
ncRNA metabolic process (GO:0034660)	378	123	2.51	2.64e-14
regulation of multi-organism process (GO:0043900)	106	34	2.47	0.00127
plant organ senescence (GO:0090693)	96	30	2.41	0.00442
response to bacterium (GO:0009617)	434	135	2.4	2.08e-14
defense response to bacterium (GO:0042742)	352	109	2.39	2.28e-11
amide biosynthetic process (GO:0043604)	600	185	2.38	1.02e-19
leaf senescence (GO:0010150)	91	28	2.37	0.00846
regulation of cell death (GO:0010941)	72	22	2.36	0.031
organelle assembly (GO:0070925)	155	47	2.34	0.000139
immune system process (GO:0002376)	341	103	2.33	2.66e-10
cell death (GO:0008219)	113	34	2.32	0.00306
response to reactive oxygen species (GO:0000302)	160	48	2.31	0.000128
innate immune response (GO:0045087)	286	85	2.29	4.54e-08
immune response (GO:0006955)	292	86	2.27	6.4e-08
translational initiation (GO:0006413)	82	24	2.26	0.0334
response to toxic substance (GO:0009636)	191	55	2.22	7.47e-05
cellular amide metabolic process (GO:0043603)	726	207	2.2	7.25e-19
positive regulation of response to stimulus (GO:0048584)	218	62	2.19	3.01e-05
response to fungus (GO:0009620)	292	83	2.19	4.4e-07
defense response to other organism (GO:0098542)	626	177	2.18	1.18e-15
mitochondrial transport (GO:0006839)	107	30	2.16	0.015
ethylene-activated signaling pathway (GO:0009873)	132	37	2.16	0.00543
mitochondrion organization (GO:0007005)	158	44	2.15	0.00161
aging (GO:0007568)	137	38	2.14	0.00452
response to external biotic stimulus (GO:0043207)	887	245	2.13	6.91e-21
response to other organism (GO:0051707)	887	245	2.13	6.22e-21
response to biotic stimulus (GO:0009607)	895	246	2.12	7.7e-21
defense response to fungus (GO:0050832)	223	60	2.08	0.000144
regulation of response to stress (GO:0080134)	334	87	2.01	4.58e-06
cellular response to ethylene stimulus (GO:0071369)	147	38	1.99	0.0153
response to organic cyclic compound (GO:0014070)	286	73	1.97	7.43e-05
response to heat (GO:0009408)	196	50	1.97	0.00239
defense response (GO:0006952)	1042	263	1.95	3.48e-18
response to oxidative stress (GO:0006979)	383	96	1.93	4.29e-06
response to ethylene (GO:0009723)	236	57	1.86	0.00282
response to oxygen-containing compound (GO:1901700)	1390	334	1.85	8.68e-21
gene expression (GO:0010467)	1450	348	1.85	1.69e-21
response to external stimulus (GO:0009605)	1223	289	1.82	6.77e-17
cellular response to acid chemical (GO:0071229)	361	85	1.82	0.000171
multi-organism process (GO:0051704)	1211	285	1.82	2.01e-16
response to jasmonic acid (GO:0009753)	183	43	1.81	0.0329
response to wounding (GO:0009611)	194	45	1.79	0.0321
response to abscisic acid (GO:0009737)	498	114	1.77	1.35e-05
response to acid chemical (GO:0001101)	1023	234	1.76	4.32e-12
response to alcohol (GO:0097305)	502	114	1.75	2.03e-05
cellular component biogenesis (GO:0044085)	1089	244	1.73	7.61e-12
response to water deprivation (GO:0009414)	314	69	1.7	0.0054
response to water (GO:0009415)	320	70	1.69	0.00588
regulation of response to stimulus (GO:0048583)	606	132	1.68	1.71e-05
response to inorganic substance (GO:0010035)	841	182	1.67	1.22e-07
cellular nitrogen compound biosynthetic process (GO:0044271)	1229	263	1.65	5.17e-11
RNA processing (GO:0006396)	712	151	1.64	1e-05
response to temperature stimulus (GO:0009266)	545	114	1.61	0.000422
response to salt stress (GO:0009651)	518	108	1.61	0.000789
response to osmotic stress (GO:0006970)	584	121	1.6	0.000373
cellular macromolecule biosynthetic process (GO:0034645)	1164	240	1.59	1.29e-08
response to chemical (GO:0042221)	2409	493	1.58	5.8e-19
macromolecule biosynthetic process (GO:0009059)	1208	245	1.56	3.27e-08
response to organic substance (GO:0010033)	1686	337	1.54	3.98e-11
cellular response to oxygen-containing compound (GO:1901701)	514	100	1.5	0.0116
response to lipid (GO:0033993)	655	127	1.5	0.00232
cellular response to endogenous stimulus (GO:0071495)	708	137	1.49	0.00147
cellular response to chemical stimulus (GO:0070887)	931	180	1.49	9.03e-05
organonitrogen compound biosynthetic process (GO:1901566)	1353	261	1.49	5.2e-07
response to stress (GO:0006950)	2784	532	1.47	1.56e-15
cellular response to hormone stimulus (GO:0032870)	691	131	1.46	0.00389
cellular response to organic substance (GO:0071310)	787	149	1.46	0.00168
protein-containing complex assembly (GO:0065003)	466	88	1.46	0.0459
response to endogenous stimulus (GO:0009719)	1434	265	1.43	9.85e-06
response to hormone (GO:0009725)	1417	259	1.41	2.6e-05
RNA metabolic process (GO:0016070)	1173	203	1.34	0.00556
signal transduction (GO:0007165)	1369	234	1.32	0.00339
signaling (GO:0023052)	1376	235	1.32	0.00346
cellular protein metabolic process (GO:0044267)	2678	455	1.31	2.14e-06
response to abiotic stimulus (GO:0009628)	1849	313	1.31	0.000422
cellular nitrogen compound metabolic process (GO:0034641)	2780	468	1.3	3.33e-06
response to stimulus (GO:0050896)	4910	824	1.29	5.98e-13
cell communication (GO:0007154)	1566	261	1.29	0.00507
protein metabolic process (GO:0019538)	2936	477	1.25	7.43e-05
cellular response to stimulus (GO:0051716)	2184	345	1.22	0.0139
cellular biosynthetic process (GO:0044249)	2353	363	1.19	0.0355
cellular macromolecule metabolic process (GO:0044260)	3582	552	1.19	0.00168
organonitrogen compound metabolic process (GO:1901564)	3978	602	1.17	0.00343
macromolecule metabolic process (GO:0043170)	4605	690	1.16	0.0024
nitrogen compound metabolic process (GO:0006807)	5395	792	1.13	0.0051
Supplementary Data S2 (continued) | List of gene ontology terms enriched in the set of genes differentially expressed during magnesium deficiency in Arabidopsis thaliana.
List of gene ontology (GO) terms enriched in the set of down-regulated genes in expanding leaves on day 5 of Mg deficiency treatment.
Enriched GO terms	The number of genes		Fold enrichment	False discovery rate
	In GO term	In DEGs
glycine catabolic process (GO:0006546)	8	7	8.69	0.0256
neurotransmitter catabolic process (GO:0042135)	10	7	6.95	0.0453
photosynthetic electron transport in photosystem I (GO:0009773)	16	11	6.82	0.00534
reductive pentose-phosphate cycle (GO:0019253)	18	11	6.07	0.00738
photosynthesis, dark reaction (GO:0019685)	19	11	5.75	0.00936
carbon fixation (GO:0015977)	21	12	5.67	0.00649
photosystem II assembly (GO:0010207)	22	12	5.41	0.0071
photosynthetic electron transport chain (GO:0009767)	43	23	5.31	9.54e-06
glycine metabolic process (GO:0006544)	18	9	4.96	0.0459
photosynthesis, light reaction (GO:0019684)	121	55	4.51	3.18e-13
photosynthesis (GO:0015979)	223	93	4.14	2.15e-21
photosynthesis, light harvesting (GO:0009765)	42	15	3.55	0.0213
chlorophyll metabolic process (GO:0015994)	57	20	3.48	0.00531
porphyrin-containing compound metabolic process (GO:0006778)	70	23	3.26	0.00451
regulation of photosynthesis (GO:0010109)	43	14	3.23	0.0472
tetrapyrrole metabolic process (GO:0033013)	71	23	3.22	0.00497
electron transport chain (GO:0022900)	104	27	2.58	0.0117
generation of precursor metabolites and energy (GO:0006091)	331	78	2.34	6.72e-07
plastid organization (GO:0009657)	261	58	2.21	0.000368
chloroplast organization (GO:0009658)	203	41	2	0.0202
cofactor metabolic process (GO:0051186)	486	83	1.7	0.00704
oxidation-reduction process (GO:0055114)	1074	179	1.65	1.52e-06
small molecule metabolic process (GO:0044281)	1483	209	1.4	0.00329
oxoacid metabolic process (GO:0043436)	952	134	1.4	0.0387
organic acid metabolic process (GO:0006082)	955	134	1.39	0.0383

## Sheet: Expanding_D8
Supplementary Data S2 (continued) | List of gene ontology terms enriched in the set of genes differentially expressed during magnesium deficiency in Arabidopsis thaliana.
List of gene ontology (GO) terms enriched in the set of up-regulated genes in expanding leaves on day 8 of Mg deficiency treatment.
Enriched GO terms	The number of genes		Fold enrichment	False discovery rate
	In GO term	In DEGs
cellular response to hypoxia (GO:0071456)	21	19	4.23	0.000904
ribosomal large subunit assembly (GO:0000027)	40	35	4.09	9.06e-07
maturation of SSU-rRNA from tricistronic rRNA transcript (GO:0000462)	37	31	3.92	9.91e-06
ribosomal large subunit biogenesis (GO:0042273)	91	76	3.91	2.54e-14
ribosomal small subunit assembly (GO:0000028)	30	25	3.9	0.000135
cellular response to oxygen levels (GO:0071453)	23	19	3.86	0.00192
cellular response to decreased oxygen levels (GO:0036294)	23	19	3.86	0.0019
ribosome assembly (GO:0042255)	76	62	3.82	2.61e-11
maturation of LSU-rRNA (GO:0000470)	30	24	3.74	0.000326
maturation of LSU-rRNA from tricistronic rRNA transcript (GO:0000463)	15	12	3.74	0.0436
ribosomal small subunit biogenesis (GO:0042274)	75	58	3.62	5.84e-10
cytoplasmic translation (GO:0002181)	51	39	3.58	1.56e-06
cleavage involved in rRNA processing (GO:0000469)	20	15	3.51	0.0196
maturation of SSU-rRNA (GO:0030490)	47	35	3.48	1.13e-05
maturation of 5.8S rRNA (GO:0000460)	22	16	3.4	0.0167
ribosome biogenesis (GO:0042254)	368	235	2.99	5.94e-33
response to hypoxia (GO:0001666)	55	34	2.89	0.000306
translational elongation (GO:0006414)	57	35	2.87	0.000242
ribonucleoprotein complex assembly (GO:0022618)	157	95	2.83	1.31e-11
response to molecule of bacterial origin (GO:0002237)	30	18	2.81	0.0386
rRNA processing (GO:0006364)	210	126	2.81	1.83e-15
ribonucleoprotein complex biogenesis (GO:0022613)	446	266	2.79	6.37e-34
response to decreased oxygen levels (GO:0036293)	61	36	2.76	0.000404
ribonucleoprotein complex subunit organization (GO:0071826)	165	96	2.72	3.75e-11
response to oxygen levels (GO:0070482)	62	36	2.72	0.000464
rRNA metabolic process (GO:0016072)	217	126	2.72	1.4e-14
protein targeting to mitochondrion (GO:0006626)	58	33	2.66	0.00141
protein localization to mitochondrion (GO:0070585)	58	33	2.66	0.00139
establishment of protein localization to mitochondrion (GO:0072655)	58	33	2.66	0.00138
translation (GO:0006412)	537	304	2.65	2.63e-35
peptide biosynthetic process (GO:0043043)	541	304	2.63	3.89e-35
systemic acquired resistance (GO:0009627)	59	32	2.54	0.0043
response to chitin (GO:0010200)	125	67	2.51	1.23e-06
peptide metabolic process (GO:0006518)	612	327	2.5	5.67e-35
amide biosynthetic process (GO:0043604)	602	309	2.4	1.07e-30
cellular response to antibiotic (GO:0071236)	57	29	2.38	0.0144
translational initiation (GO:0006413)	84	42	2.34	0.00121
cellular response to heat (GO:0034605)	60	30	2.34	0.0129
mitochondrial transmembrane transport (GO:1990542)	60	30	2.34	0.0128
response to oomycetes (GO:0002239)	71	35	2.31	0.00801
positive regulation of defense response (GO:0031349)	93	45	2.26	0.00153
organelle assembly (GO:0070925)	151	72	2.23	1.21e-05
positive regulation of innate immune response (GO:0045089)	67	31	2.16	0.0309
cellular amide metabolic process (GO:0043603)	733	338	2.16	3.79e-27
positive regulation of immune response (GO:0050778)	70	32	2.14	0.0267
positive regulation of immune system process (GO:0002684)	70	32	2.14	0.0265
host programmed cell death induced by symbiont (GO:0034050)	71	32	2.11	0.0398
ncRNA processing (GO:0034470)	309	139	2.1	6.21e-10
programmed cell death (GO:0012501)	98	44	2.1	0.00495
response to organonitrogen compound (GO:0010243)	212	91	2.01	1.23e-05
leaf senescence (GO:0010150)	92	39	1.98	0.0308
cell death (GO:0008219)	118	50	1.98	0.00526
plant organ senescence (GO:0090693)	97	41	1.98	0.02
ncRNA metabolic process (GO:0034660)	377	159	1.97	1.04e-09
regulation of immune system process (GO:0002682)	127	52	1.91	0.00801
regulation of immune response (GO:0050776)	114	46	1.89	0.0225
regulation of innate immune response (GO:0045088)	107	43	1.88	0.0323
mitochondrial transport (GO:0006839)	110	44	1.87	0.0366
defense response, incompatible interaction (GO:0009814)	161	64	1.86	0.00371
aging (GO:0007568)	141	56	1.86	0.008
response to heat (GO:0009408)	202	80	1.85	0.000629
response to cadmium ion (GO:0046686)	329	130	1.85	1.71e-06
mitochondrion organization (GO:0007005)	160	63	1.84	0.00495
response to salicylic acid (GO:0009751)	183	72	1.84	0.00189
response to nitrogen compound (GO:1901698)	254	99	1.82	8.62e-05
response to drug (GO:0042493)	529	205	1.81	5.9e-10
gene expression (GO:0010467)	1456	561	1.8	9.26e-30
response to antibiotic (GO:0046677)	283	109	1.8	4.03e-05
response to reactive oxygen species (GO:0000302)	163	62	1.78	0.00992
regulation of defense response (GO:0031347)	232	88	1.77	0.000779
innate immune response (GO:0045087)	290	110	1.77	7.01e-05
positive regulation of response to stimulus (GO:0048584)	222	84	1.77	0.00134
immune response (GO:0006955)	296	111	1.75	8.7e-05
antibiotic metabolic process (GO:0016999)	136	51	1.75	0.0392
immune system process (GO:0002376)	346	129	1.74	1.93e-05
response to toxic substance (GO:0009636)	196	73	1.74	0.0053
response to metal ion (GO:0010038)	438	162	1.73	9.86e-07
response to bacterium (GO:0009617)	446	164	1.72	1.24e-06
defense response to bacterium (GO:0042742)	365	134	1.72	1.99e-05
response to oxidative stress (GO:0006979)	392	141	1.68	2.51e-05
cellular component biogenesis (GO:0044085)	1078	386	1.67	3.25e-15
response to salt stress (GO:0009651)	535	191	1.67	4.77e-07
cellular protein-containing complex assembly (GO:0034622)	412	147	1.67	1.98e-05
cellular nitrogen compound biosynthetic process (GO:0044271)	1230	437	1.66	5.95e-17
response to fungus (GO:0009620)	310	110	1.66	0.000698
response to osmotic stress (GO:0006970)	605	214	1.65	9.56e-08
defense response to fungus (GO:0050832)	238	84	1.65	0.00632
response to inorganic substance (GO:0010035)	853	301	1.65	4.21e-11
regulation of response to stress (GO:0080134)	338	117	1.62	0.000858
RNA processing (GO:0006396)	717	248	1.62	2.34e-08
protein-containing complex assembly (GO:0065003)	464	160	1.61	3.39e-05
defense response to other organism (GO:0098542)	653	225	1.61	2.45e-07
cellular macromolecule biosynthetic process (GO:0034645)	1160	398	1.6	1.56e-13
response to external biotic stimulus (GO:0043207)	920	309	1.57	2e-09
response to other organism (GO:0051707)	920	309	1.57	1.93e-09
response to water deprivation (GO:0009414)	316	106	1.57	0.00536
response to water (GO:0009415)	322	108	1.57	0.00493
macromolecule biosynthetic process (GO:0009059)	1205	404	1.57	1.52e-12
response to biotic stimulus (GO:0009607)	929	310	1.56	2.98e-09
protein folding (GO:0006457)	246	81	1.54	0.039
protein-containing complex subunit organization (GO:0043933)	539	175	1.52	0.0002
defense response (GO:0006952)	1078	347	1.51	6.09e-09
response to temperature stimulus (GO:0009266)	551	177	1.5	0.000306
organonitrogen compound biosynthetic process (GO:1901566)	1354	434	1.5	3.78e-11
response to acid chemical (GO:0001101)	1053	330	1.47	2.21e-07
response to abscisic acid (GO:0009737)	514	161	1.46	0.00193
response to alcohol (GO:0097305)	518	161	1.45	0.00298
response to oxygen-containing compound (GO:1901700)	1427	441	1.45	1.71e-09
response to chemical (GO:0042221)	2477	737	1.39	4.95e-14
RNA metabolic process (GO:0016070)	1184	352	1.39	5.84e-06
multi-organism process (GO:0051704)	1243	369	1.39	3.13e-06
response to stress (GO:0006950)	2845	830	1.36	2.08e-14
cellular component assembly (GO:0022607)	639	186	1.36	0.0114
response to external stimulus (GO:0009605)	1267	368	1.36	1.78e-05
cellular nitrogen compound metabolic process (GO:0034641)	2789	809	1.36	1.72e-13
regulation of response to stimulus (GO:0048583)	615	178	1.35	0.0197
response to abiotic stimulus (GO:0009628)	1877	514	1.28	2.63e-05
response to organic substance (GO:0010033)	1741	474	1.27	0.000123
cellular protein metabolic process (GO:0044267)	2705	728	1.26	7.11e-07
response to endogenous stimulus (GO:0009719)	1484	388	1.22	0.0145
response to hormone (GO:0009725)	1467	382	1.22	0.0203
protein metabolic process (GO:0019538)	2965	767	1.21	4.03e-05
response to stimulus (GO:0050896)	5010	1294	1.21	5.51e-10
nucleic acid metabolic process (GO:0090304)	1562	403	1.21	0.0226
cellular component organization or biogenesis (GO:0071840)	2562	653	1.19	0.00141
cellular biosynthetic process (GO:0044249)	2366	603	1.19	0.00301
organic substance biosynthetic process (GO:1901576)	2462	624	1.19	0.00351
biosynthetic process (GO:0009058)	2551	639	1.17	0.00737
cellular macromolecule metabolic process (GO:0044260)	3596	897	1.17	0.000419
macromolecule metabolic process (GO:0043170)	4633	1151	1.16	1.99e-05
organonitrogen compound metabolic process (GO:1901564)	4019	979	1.14	0.00261
nitrogen compound metabolic process (GO:0006807)	5435	1319	1.13	0.000101
cellular metabolic process (GO:0044237)	6575	1526	1.09	0.017
organic substance metabolic process (GO:0071704)	6751	1562	1.08	0.0215
cellular process (GO:0009987)	9328	2128	1.07	0.00809
biological_process (GO:0008150)	16248	3571	1.03	0.00497
Supplementary Data S2 (continued) | List of gene ontology terms enriched in the set of genes differentially expressed during magnesium deficiency in Arabidopsis thaliana.
List of gene ontology (GO) terms enriched in the set of down-regulated genes in expanding leaves on day 8 of Mg deficiency treatment.
Enriched GO terms	The number of genes		Fold enrichment	False discovery rate
	In GO term	In DEGs
photosystem II assembly (GO:0010207)	20	18	7.51	5.39e-06
reductive pentose-phosphate cycle (GO:0019253)	18	16	7.41	2.38e-05
photosynthesis, dark reaction (GO:0019685)	19	16	7.02	3.5e-05
energy quenching (GO:1990066)	10	8	6.67	0.0166
nonphotochemical quenching (GO:0010196)	10	8	6.67	0.0164
photosynthesis, light harvesting in photosystem I (GO:0009768)	23	18	6.53	1.74e-05
plastid translation (GO:0032544)	13	10	6.42	0.00416
carbon fixation (GO:0015977)	21	16	6.35	8.66e-05
photosynthetic electron transport in photosystem I (GO:0009773)	16	12	6.26	0.00129
photosynthesis, light harvesting (GO:0009765)	44	31	5.88	6.58e-09
photosynthesis, light reaction (GO:0019684)	119	83	5.82	8.18e-26
starch catabolic process (GO:0005983)	16	11	5.73	0.00382
photosystem I assembly (GO:0048564)	12	8	5.56	0.032
photosynthesis (GO:0015979)	219	144	5.48	4.61e-44
photosynthetic electron transport chain (GO:0009767)	41	26	5.29	9.08e-07
photosystem II repair (GO:0010206)	15	9	5	0.0278
protein-chromophore linkage (GO:0018298)	42	23	4.57	2.58e-05
regulation of photosynthesis, light reaction (GO:0042548)	24	12	4.17	0.0145
thylakoid membrane organization (GO:0010027)	47	23	4.08	9.99e-05
S-glycoside biosynthetic process (GO:0016144)	35	17	4.05	0.00159
glucosinolate biosynthetic process (GO:0019761)	35	17	4.05	0.00157
glycosinolate biosynthetic process (GO:0019758)	35	17	4.05	0.00154
plastid membrane organization (GO:0009668)	49	23	3.91	0.00016
regulation of generation of precursor metabolites and energy (GO:0043467)	27	12	3.71	0.0281
regulation of photosynthesis (GO:0010109)	43	19	3.69	0.00153
protein repair (GO:0030091)	29	12	3.45	0.0393
ether metabolic process (GO:0018904)	29	12	3.45	0.039
cellular polysaccharide catabolic process (GO:0044247)	34	14	3.43	0.0199
glucan catabolic process (GO:0009251)	35	14	3.34	0.0239
chlorophyll biosynthetic process (GO:0015995)	38	15	3.29	0.0183
response to far red light (GO:0010218)	44	17	3.22	0.0102
glucose metabolic process (GO:0006006)	43	16	3.1	0.0196
chlorophyll metabolic process (GO:0015994)	57	20	2.93	0.00838
porphyrin-containing compound biosynthetic process (GO:0006779)	46	16	2.9	0.0313
tetrapyrrole biosynthetic process (GO:0033014)	49	17	2.89	0.0242
generation of precursor metabolites and energy (GO:0006091)	332	115	2.89	2.48e-16
starch metabolic process (GO:0005982)	55	18	2.73	0.0374
response to cytokinin (GO:0009735)	209	67	2.67	7.19e-08
electron transport chain (GO:0022900)	104	33	2.65	0.000979
porphyrin-containing compound metabolic process (GO:0006778)	70	22	2.62	0.0153
regulation of carbohydrate metabolic process (GO:0006109)	58	18	2.59	0.0458
tetrapyrrole metabolic process (GO:0033013)	71	22	2.58	0.017
response to high light intensity (GO:0009644)	77	23	2.49	0.024
circadian rhythm (GO:0007623)	102	30	2.45	0.00391
glycosyl compound biosynthetic process (GO:1901659)	72	21	2.43	0.0434
sulfur compound biosynthetic process (GO:0044272)	142	41	2.41	0.000624
polysaccharide catabolic process (GO:0000272)	96	27	2.35	0.0183
rhythmic process (GO:0048511)	119	32	2.24	0.0101
response to light intensity (GO:0009642)	146	39	2.23	0.00277
S-glycoside metabolic process (GO:0016143)	102	27	2.21	0.0371
glucosinolate metabolic process (GO:0019760)	102	27	2.21	0.0368
glycosinolate metabolic process (GO:0019757)	102	27	2.21	0.0365
plastid organization (GO:0009657)	261	69	2.2	1.52e-05
auxin-activated signaling pathway (GO:0009734)	153	40	2.18	0.00387
response to karrikin (GO:0080167)	116	29	2.09	0.043
carbohydrate catabolic process (GO:0016052)	189	47	2.07	0.00233
cellular response to auxin stimulus (GO:0071365)	167	40	2	0.015
cofactor biosynthetic process (GO:0051188)	258	59	1.91	0.00189
cellular glucan metabolic process (GO:0006073)	163	37	1.89	0.0374
cofactor metabolic process (GO:0051186)	488	107	1.83	2.27e-05
coenzyme metabolic process (GO:0006732)	285	62	1.81	0.0038
monocarboxylic acid biosynthetic process (GO:0072330)	263	57	1.81	0.00764
response to light stimulus (GO:0009416)	666	142	1.78	1.17e-06
response to cold (GO:0009409)	371	78	1.75	0.00171
response to radiation (GO:0009314)	685	142	1.73	4.74e-06
sulfur compound metabolic process (GO:0006790)	336	68	1.69	0.0105
monocarboxylic acid metabolic process (GO:0032787)	414	81	1.63	0.00786
response to auxin (GO:0009733)	331	64	1.61	0.0348
small molecule biosynthetic process (GO:0044283)	653	126	1.61	0.000301
organic acid biosynthetic process (GO:0016053)	504	97	1.61	0.00318
carboxylic acid biosynthetic process (GO:0046394)	504	97	1.61	0.00313
lipid biosynthetic process (GO:0008610)	414	76	1.53	0.038
carbohydrate metabolic process (GO:0005975)	744	133	1.49	0.00277
oxoacid metabolic process (GO:0043436)	969	172	1.48	0.000381
organic acid metabolic process (GO:0006082)	972	172	1.48	0.00048
oxidation-reduction process (GO:0055114)	1083	190	1.46	0.000256
carboxylic acid metabolic process (GO:0019752)	857	148	1.44	0.0039
small molecule metabolic process (GO:0044281)	1508	260	1.44	1.74e-05
lipid metabolic process (GO:0006629)	767	128	1.39	0.0305
response to abiotic stimulus (GO:0009628)	1877	301	1.34	0.000245
response to hormone (GO:0009725)	1467	223	1.27	0.0368
response to endogenous stimulus (GO:0009719)	1484	225	1.26	0.0368

## Sheet: Root_D3
Supplementary Data S2 (continued) | List of gene ontology terms enriched in the set of genes differentially expressed during magnesium deficiency in Arabidopsis thaliana.
List of gene ontology (GO) terms enriched in the set of up-regulated genes in roots on day 3 of Mg deficiency treatment.
Enriched GO terms	The number of genes		Fold enrichment	False discovery rate
	In GO term	In DEGs
S-glycoside biosynthetic process (GO:0016144)	35	6	10.84	0.0226
glucosinolate biosynthetic process (GO:0019761)	35	6	10.84	0.0206
glycosinolate biosynthetic process (GO:0019758)	35	6	10.84	0.0188
S-glycoside metabolic process (GO:0016143)	101	10	6.26	0.00782
glucosinolate metabolic process (GO:0019760)	101	10	6.26	0.00684
glycosinolate metabolic process (GO:0019757)	101	10	6.26	0.00608
secondary metabolite biosynthetic process (GO:0044550)	153	14	5.79	0.0011
sulfur compound biosynthetic process (GO:0044272)	143	12	5.31	0.00574
glycosyl compound metabolic process (GO:1901657)	178	12	4.26	0.0204
secondary metabolic process (GO:0019748)	316	20	4	0.00208
sulfur compound metabolic process (GO:0006790)	337	20	3.75	0.0018
response to oxidative stress (GO:0006979)	417	21	3.18	0.00676
cofactor metabolic process (GO:0051186)	524	21	2.53	0.0454
drug metabolic process (GO:0017144)	614	24	2.47	0.0389
oxidation-reduction process (GO:0055114)	1166	42	2.28	0.00143
organic acid metabolic process (GO:0006082)	986	33	2.12	0.028
small molecule metabolic process (GO:0044281)	1550	46	1.88	0.021
organonitrogen compound metabolic process (GO:1901564)	4159	95	1.44	0.0425
Supplementary Data S2 (continued) | List of gene ontology terms enriched in the set of genes differentially expressed during magnesium deficiency in Arabidopsis thaliana.
No gene ontology (GO) term was enriched in the set of down-regulated genes in roots on day 3 of Mg deficiency treatment.
